# Supplementary material for: Uncovering anthocyanin biosynthesis related microRNAs and their target genes by small RNA and degradome sequencing in tuberous roots of sweetpotato
Source: BMC Plant Biol. 2019 Jun 3;19:232. doi: 10.1186/s12870-019-1790-2 (PMC6547535; doi:10.1186/s12870-019-1790-2)
Supplement: Supplementary file 3 — Detailed information of the known miRNAs identified in sweetpotato. (XLS 69 kb) [file 12870_2019_1790_MOESM3_ESM.xls]

## Sheet: Sheet1
Additional file 3: Detailed information of the known miRNAs identified in sweetpotato.
miRNA family	miRNA name	Mature sequence (5' - 3')	Length	Homologous miRNA	Homologous miRNA length	miRBase accession	Plant species
160	ib-miR160	UGGCAUACAGGGAGCCAGGCA	21	>aau-miR160	21	MIMAT0022672	Acacia auriculiformis
	ib-miR160a-5p	UGCCUGGCUCCCUGUAUGCCA	21	>ath-miR160a-5p	21	MIMAT0000178	Arabidopsis thaliana
	ib-miR160	GCCUGGCUCCCUGUAUGCCAU	21	>csi-miR160	21	MIMAT0014068	Citrus sinensis
	ib-miR160b	UGCCUGGCUCCCUGUAUGCC	20	>gma-miR160b	20	MIMAT0020970	Glycine max
	ib-miR160e-5p	UGCCUGGCUCCCUGUAUGCCG	21	>osa-miR160e-5p	21	MIMAT0001030	Oryza sativa
168	ib-miR168	AUUCAGUUGAUGCAAGGCGGGAUC	24	>aau-miR168	24	MIMAT0022678	Acacia auriculiformis
	ib-miR168a-3p	CCCGCCUUGCAUCAACUGAAU	21	>ath-miR168a-3p	21	MIMAT0031884	Arabidopsis thaliana
	ib-miR168a-5p	UCGCUUGGUGCAGGUCGGGAA	21	>ath-miR168a-5p	21	MIMAT0000198	Arabidopsis thaliana
	ib-miR168b-1	UCGCUUGGUGCAGGUCGAGAA	21	>bna-miR168b	21	MIMAT0023628	Brassica napus
	ib-miR168b-2	UCGCUUGGUGCAGGUCGGG	19	>gma-miR168b	19	MIMAT0020985	Glycine max
165	ib-miR165a-3p.1	UCGGACCAGGCUUCAUCCCC	20	>aly-miR165a-3p	20	MIMAT0017456	Arabidopsis lyrata
	ib-miR165a-3p.2	UCGGACCAGGCUUCAUCCCCC	21	>ath-miR165a-3p	21	MIMAT0000187	Arabidopsis thaliana
172	ib-miR172e-3p	GAAUCUUGAUGAUGCUGCAU	20	>aly-miR172e-3p	20	MIMAT0017530	Arabidopsis lyrata
	ib-miR172a	AGAAUCUUGAUGAUGCUGCAU	21	>ath-miR172a	21	MIMAT0000203	Arabidopsis thaliana
	ib-miR172c	AGAAUCUUGAUGAUGCUGCAG	21	>ath-miR172c	21	MIMAT0000922	Arabidopsis thaliana
	ib-miR172e-3p	GGAAUCUUGAUGAUGCUGCAU	21	>ath-miR172e-3p	21	MIMAT0001019	Arabidopsis thaliana
	ib-miR172d	GGAAUCUUGAUGAUGCUGCAGCAG	24	>gma-miR172d	24	MIMAT0011199	Glycine max
	ib-miR172j	GCAGCAUCAUCAAGAUUCCCA	21	>lus-miR172j	21	MIMAT0027234	Linum usitatissimum
	ib-miR172a	AGAAUCCUGAUGAUGCUGCAG	21	>mtr-miR172a	21	MIMAT0011086	Medicago truncatula
	ib-miR172i	AGAAUCCUGAUGAUGCUGCAA	21	>ptc-miR172i	21	MIMAT0002001	Populus trichocarpa
	ib-miR172b	GGAAUCUUGAUGAUGCUGCA	20	>sbi-miR172b	20	MIMAT0001395	Sorghum bicolor
	ib-miR172f	AGAAUCCUGAUGAUGCUGCAC	21	>sbi-miR172f	21	MIMAT0014045	Sorghum bicolor
	ib-miR172c-3p	AGAAUCUUGAUGAUGCUGC	19	>stu-miR172c-3p	19	MIMAT0031289	Solanum tuberosum
	ib-miR172d	AGAAUCCUGAUGAUGCUGCAU	21	>tcc-miR172d	21	MIMAT0020416	Theobroma cacao
845	ib-miR845b-5p	UCAAUUGGUAUCAGAGCAACG	21	>aly-miR845b-5p	21	MIMAT0017633	Arabidopsis lyrata
	ib-miR845b-3p	UCGCUCUGAUACCAAAUGAUG	21	>aly-miR845b-3p	21	MIMAT0017634	Arabidopsis lyrata
	ib-miR845a	CGGCUCUGAUACCAAUUGAUG	21	>ath-miR845a	21	MIMAT0004268	Arabidopsis thaliana
	ib-miR845b	UCGCUCUGAUACCAAAUUGAUG	22	>ath-miR845b	22	MIMAT0004317	Arabidopsis thaliana
	ib-miR845	UGCUCUGAUACCAAUUGUUGG	21	>bdi-miR845	21	MIMAT0035529	Brachypodium distachyon
	ib-miR845d	UGGCUCUGAUACCAAUUGAUG	21	>vvi-miR845d	21	MIMAT0006582	Vitis vinifera
159	ib-miR159	UUUGGACUGAAGGGAGCUCUA	21	>aqc-miR159	21	MIMAT0012552	Aquilegia caerulea
	ib-miR159a-1	UUUGGAUUGAAGGGAGCUCUA	21	>ath-miR159a	21	MIMAT0000177	Arabidopsis thaliana
	ib-miR159b-3p	UUUGGAUUGAAGGGAGCUCUU	21	>ath-miR159b-3p	21	MIMAT0000207	Arabidopsis thaliana
	ib-miR159c	UUUGGAUUGAAGGGAGCUCCU	21	>ath-miR159c	21	MIMAT0001015	Arabidopsis thaliana
	ib-miR159a-3p	CUUGGAUUGAAGGGAGCUCU	20	>bdi-miR159a-3p	20	MIMAT0020692	Brachypodium distachyon
	ib-miR159b	UUUGGAUUGAAGGGAGCUCUC	21	>lus-miR159b	21	MIMAT0027233	Linum usitatissimum
	ib-miR159a-2	CUUGGAUUGAAGGGAGCUCC	20	>mdm-miR159a	20	MIMAT0025898	Malus domestica
	ib-miR159a-4	UUUGGAUUGAAGGGAGCUCUG	21	>osa-miR159a.1	21	MIMAT0001022	Oryza sativa
	ib-miR159c-1	AUUGGAUUGAAGGGAGCUCCA	21	>osa-miR159c	21	MIMAT0001024	Oryza sativa
	ib-miR159d	AUUGGAUUGAAGGGAGCUCCG	21	>osa-miR159d	21	MIMAT0001025	Oryza sativa
	ib-miR159e	AUUGGAUUGAAGGGAGCUCCU	21	>osa-miR159e	21	MIMAT0001026	Oryza sativa
	ib-miR159f	CUUGGAUUGAAGGGAGCUCUA	21	>osa-miR159f	21	MIMAT0001027	Oryza sativa
	ib-miR159a-3	UUGGAUUGAAGGGAGCUCCA	20	>pta-miR159a	20	MIMAT0004990	Pinus taeda
	ib-miR159c-2	CUUGGAUUGAAGGGAGCUCCC	21	>pta-miR159c	21	MIMAT0004992	Pinus taeda
	ib-miR159c-3	CUUGGAUUGAAGGGAGCUCCU	21	>sof-miR159c	21	MIMAT0001662	Saccharum officinarum
171	ib-miR171f-1	UAAUUGAGCCGUGCCAAUAUC	21	>aqc-miR171f	21	MIMAT0012565	Aquilegia caerulea
	ib-miR171b-3p	UUGAGCCGUGCCAAUAUCACG	21	>ath-miR171b-3p	21	MIMAT0000920	Arabidopsis thaliana
	ib-miR171f-2	UGAGCCGAACCAAUAUCACCC	21	>bdi-miR171f	21	MIMAT0035519	Brachypodium distachyon
	ib-miR171a-1	UGAGCCGUGCCAAUAUCACGA	21	>gma-miR171a	21	MIMAT0007358	Glycine max
	ib-miR171a-2	UGAUUGAGCCGUGCCAAUAU	20	>htu-miR171a	20	MIMAT0025506	Helianthus tuberosus
	ib-miR171i	UGAGCCGAACCAAUAUCACUC	21	>mdm-miR171i	21	MIMAT0025946	Malus domestica
	ib-miR171b	UGAUUGAGCCGUGCCAAUAUC	21	>osa-miR171b	21	MIMAT0001063	Oryza sativa
	ib-miR171h	GUGAGCCGAACCAAUAUCACU	21	>osa-miR171h	21	MIMAT0001077	Oryza sativa
	ib-miR171c	AGAUUGAGCCGCGCCAAUAUC	21	>ptc-miR171c	21	MIMAT0001985	Populus trichocarpa
	ib-miR171f-3	AUGAGCCGAACCAAUAUCACU	21	>sbi-miR171f	21	MIMAT0001756	Sorghum bicolor
	ib-miR171d	UUGAGCCGCGCCAAUAUCAC	20	>sly-miR171d	20	MIMAT0007925	Solanum lycopersicum
	ib-miR171f-4	UUGAGCCGCGCCAAUAUCACU	21	>vvi-miR171f	21	MIMAT0005696	Vitis vinifera
	ib-miR171g	UUGAGCCGAACCAAUAUCACC	21	>vvi-miR171g	21	MIMAT0006555	Vitis vinifera
	ib-miR171b-3p	UUGAGCCGUGCCAAUAUCAC	20	>zma-miR171b-3p	20	MIMAT0001386	Zea mays
477	ib-miR477e	CUCUCCCUCAAGGGCUUCUA	20	>aqc-miR477e	20	MIMAT0012584	Aquilegia caerulea
	ib-miR477b-1	CUCUCCCUCAAGGGCUUCUCU	21	>csi-miR477b	21	MIMAT0018476	Citrus sinensis
	ib-miR477d	CUCUCCCUCAAGGGCUUCUC	20	>mes-miR477d	20	MIMAT0029293	Manihot esculenta
	ib-miR477b-2	UCUCUCCCUCAAGGGCUUCUC	21	>nta-miR477b	21	MIMAT0024722	Nicotiana tabacum
156	ib-miR156a-5p	UGACAGAAGAGAGUGAGCAC	20	>ath-miR156a-5p	20	MIMAT0000166	Arabidopsis thaliana
	ib-miR156b	UGACAGAAGAGAGUGAGCAUA	21	>cca-miR156b	21	MIMAT0024511	Cynara cardunculus
	ib-miR156	UUGACAGAAGAUAGAGAGC	19	>hbr-miR156	19	MIMAT0025282	Hevea brasiliensis
	ib-miR156f-5p	CUGACAGAAGAGAGUGAGCA	20	>stu-miR156f-5p	20	MIMAT0031347	Solanum tuberosum
157	ib-miR157a-5p	UUGACAGAAGAUAGAGAGCAC	21	>ath-miR157a-5p	21	MIMAT0000172	Arabidopsis thaliana
162	ib-miR162a-3p	UCGAUAAACCUCUGCAUCCAG	21	>ath-miR162a-3p	21	MIMAT0000182	Arabidopsis thaliana
	ib-miR162	UCGAUAAACCUCUGCAUCCGG	21	>bdi-miR162	21	MIMAT0020738	Brachypodium distachyon
	ib-miR162b	UCGAUAAGCCUCUGCAUCCAG	21	>osa-miR162b	21	MIMAT0001032	Oryza sativa
	ib-miR162-3p	UCGAUAAACCUCUGCAUCCA	20	>zma-miR162-3p	20	MIMAT0001376	Zea mays
164	ib-miR164a-1	UGGAGAAGCAGGGCACGUGCA	21	>ath-miR164a	21	MIMAT0000185	Arabidopsis thaliana
	ib-miR164c-5p	UGGAGAAGCAGGGCACGUGCG	21	>ath-miR164c-5p	21	MIMAT0001017	Arabidopsis thaliana
	ib-miR164b	UGGAGAAGCAGGGCACGUGC	20	>gma-miR164b	20	MIMAT0020975	Glycine max
	ib-miR164a-2	UGGAGAAGCAGGGCACGUGAA	21	>hci-miR164a	21	MIMAT0025502	Helianthus ciliaris
	ib-miR164c	UGGAGAAGCAGGGUACGUGCA	21	>osa-miR164c	21	MIMAT0001033	Oryza sativa
	ib-miR164d-1	UGGAGAAGCAGGGCACGUGCU	21	>osa-miR164d	21	MIMAT0001034	Oryza sativa
	ib-miR164e	UGGAGAAGCAGGGCACGUGAG	21	>osa-miR164e	21	MIMAT0001035	Oryza sativa
	ib-miR164h-5p	UGGAGAAGCAGGGCACGUGUG	21	>zma-miR164h-5p	21	MIMAT0013985	Zea mays
167	ib-miR167a-5p	UGAAGCUGCCAGCAUGAUCUA	21	>ath-miR167a-5p	21	MIMAT0000196	Arabidopsis thaliana
	ib-miR167d-2	UGAAGCUGCCAGCAUGAUCUGG	22	>ath-miR167d	22	MIMAT0000905	Arabidopsis thaliana
	ib-miR167d	UGAAGCUGCCAGCAUGAUCU	20	>bna-miR167d	20	MIMAT0023627	Brassica napus
	ib-miR167h	AUCAUGCUGGCAGCUUCAACUGGU	24	>gma-miR167h	24	MIMAT0021064	Glycine max
	ib-miR167i	UCAUGCUGGCAGCUUCAACUGGU	23	>gma-miR167i	23	MIMAT0021076	Glycine max
	ib-miR167c-1	UCAGAUGAAGCUGCCAGCAUGA	22	>gra-miR167c	22	MIMAT0034167	Gossypium raimondii
	ib-miR167d-5p	UGAAGCUGCCAGCAUGAUCUG	21	>osa-miR167d-5p	21	MIMAT0001039	Oryza sativa
	ib-miR167f-5p	UGAAGCUGCCAGCAUGAUCUU	21	>ptc-miR167f-5p	21	MIMAT0001946	Populus trichocarpa
	ib-miR167b-3p	AGGUCAUCUAGCAGCUUCAAU	21	>sly-miR167b-3p	21	MIMAT0035458	Solanum lycopersicum
	ib-miR167c-2	UGAAGCUGCCAGCAUGAUCUC	21	>vvi-miR167c	21	MIMAT0005672	Vitis vinifera
2111	ib-miR2111a-5p	UAAUCUGCAUCCUGAGGUUUA	21	>ath-miR2111a-5p	21	MIMAT0011150	Arabidopsis thaliana
	ib-miR2111a	UAAUCUGCAUCCUGAGGUUUG	21	>ptc-miR2111a	21	MIMAT0025270	Populus trichocarpa
	ib-miR2111-5p	UAAUCUGCAUCCUGAGGUCUA	21	>vvi-miR2111-5p	21	MIMAT0016364	Vitis vinifera
319	ib-miR319a-1	UUGGACUGAAGGGAGCUCCCU	21	>ath-miR319a	21	MIMAT0000511	Arabidopsis thaliana
	ib-miR319c	UUGGACUGAAGGGAGCUCCUU	21	>ath-miR319c	21	MIMAT0001016	Arabidopsis thaliana
	ib-miR319q	UGGACUGAAGGGAGCUCCUUC	21	>gma-miR319q	21	MIMAT0036398	Glycine max
	ib-miR319a-3p	UUGGACUGAAGGGAGCUCCC	20	>mtr-miR319a-3p	20	MIMAT0001653	Medicago truncatula
	ib-miR319a-3p.2-3p	UUGGACUGAAGGGUGCUCCC	20	>osa-miR319a-3p.2-3p	20	MIMAT0001028	Oryza sativa
	ib-miR319a-2	CUUGGACUGAAGGGAGCUCC	20	>ppt-miR319a	20	MIMAT0003133	Physcomitrella patens
	ib-miR319	UUGGACUGAAGGGAGCUCC	19	>pta-miR319	19	MIMAT0004997	Pinus taeda
	ib-miR319e	UUGGACUGAAGGGAGCUCCU	20	>ptc-miR319e	20	MIMAT0002006	Populus trichocarpa
	ib-miR319i	UUGGGCUGAAGGGAGCUCCC	20	>ptc-miR319i	20	MIMAT0002010	Populus trichocarpa
394	ib-miR394a	UUGGCAUUCUGUCCACCUCC	20	>ath-miR394a	20	MIMAT0000936	Arabidopsis thaliana
396	ib-miR396a-3p.1	GUUCAAUAAAGCUGUGGGAAG	21	>ath-miR396a-3p	21	MIMAT0031908	Arabidopsis thaliana
	ib-miR396a-5p	UUCCACAGCUUUCUUGAACUG	21	>ath-miR396a-5p	21	MIMAT0000944	Arabidopsis thaliana
	ib-miR396b-5p	UUCCACAGCUUUCUUGAACUU	21	>ath-miR396b-5p	21	MIMAT0000945	Arabidopsis thaliana
	ib-miR396a-3p.2	GUUCAAGAAAGCUGUGGGAAA	21	>cca-miR396a-3p	21	MIMAT0024530	Cynara cardunculus
	ib-miR396c	UUCAAGAAAGCUGUGGGAAAA	21	>cca-miR396c	21	MIMAT0024561	Cynara cardunculus
	ib-miR396a-3p.3	UUCAAUAAAGCUGUGGGAAG	20	>gma-miR396a-3p	20	MIMAT0020922	Glycine max
	ib-miR396h	UCCACAGCUUUCUUGAACUG	20	>gma-miR396h	20	MIMAT0021668	Glycine max
	ib-miR396a-1	UUCCACAGCUUUCUUGAACAG	21	>mdm-miR396a	21	MIMAT0025989	Malus domestica
	ib-miR396a-3p.4	GUUCAAUAAAGCUGUGGGAA	20	>osa-miR396a-3p	20	MIMAT0022863	Oryza sativa
	ib-miR396a-2	UUCCACAGCUUUCUUGAACGU	21	>ppe-miR396a	21	MIMAT0031494	Prunus persica
	ib-miR396f	UUCCACGGCUUUCUUGAACUG	21	>ptc-miR396f	21	MIMAT0002036	Populus trichocarpa
	ib-miR396g-5p	UUCCACGGCUUUCUUGAACUU	21	>ptc-miR396g-5p	21	MIMAT0002037	Populus trichocarpa
	ib-miR396	UUCCACGGCUUUCUUGAACC	20	>smo-miR396	20	MIMAT0005227	Selaginella moellendorffii
	ib-miR396-3p	GUCCAAGAAAGCUGUGGGAAA	21	>stu-miR396-3p	21	MIMAT0031336	Solanum tuberosum
	ib-miR396a-3	UUCCACAGCUUUCUUGAACUA	21	>vvi-miR396a	21	MIMAT0005724	Vitis vinifera
	ib-miR396b	UUCCACAGCUUUCUUGAACU	20	>vvi-miR396b	20	MIMAT0005725	Vitis vinifera
	ib-miR396g-5p	UCCCACAGCUUUAUUGAACUG	21	>zma-miR396g-5p	21	MIMAT0014016	Zea mays
	ib-miR396g-3p	GUUCAAGAAAGCUGUGGAAGA	21	>zma-miR396g-3p	21	MIMAT0015351	Zea mays
399	ib-miR399b	UGCCAAAGGAGAGUUGCCCUG	21	>ath-miR399b	21	MIMAT0000952	Arabidopsis thaliana
	ib-miR399d-1	UGCCAAAGGAGAUUUGCCCCG	21	>ath-miR399d	21	MIMAT0000954	Arabidopsis thaliana
	ib-miR399d-2	UGCCAAAGGAGAGUUGCCCUU	21	>cme-miR399d	21	MIMAT0026078	Cucumis melo
	ib-miR399a-1	UGCCAAAGGAGAAUUGCCCUG	21	>osa-miR399a	21	MIMAT0000984	Oryza sativa
	ib-miR399h	UGCCAAAGGAGACUUGCCCAG	21	>osa-miR399h	21	MIMAT0000991	Oryza sativa
	ib-miR399j	UGCCAAAGGAGAGUUGCCCUA	21	>osa-miR399j	21	MIMAT0000993	Oryza sativa
	ib-miR399a-2	CGCCAAAGGAGAGUUGCCCUU	21	>ppe-miR399a	21	MIMAT0031497	Prunus persica
	ib-miR399e	CGCCAAAGGAGAGUUGCCCUC	21	>ptc-miR399e	21	MIMAT0002055	Populus trichocarpa
	ib-miR399i	CGCCAAAGGAGAGUUGCCCUG	21	>vvi-miR399i	21	MIMAT0006568	Vitis vinifera
403	ib-miR403-3p	UUAGAUUCACGCACAAACUCG	21	>ath-miR403-3p	21	MIMAT0001004	Arabidopsis thaliana
	ib-miR403a	UUAGAUUCACGCACAAACUUG	21	>gma-miR403a	21	MIMAT0021613	Glycine max
	ib-miR403-5p	CGUUUGUGCGUGAAUCUAACA	21	>ib-miR403-5p	21	MIMAT0035433	Solanum lycopersicum
408	ib-miR408-3p.1	AUGCACUGCCUCUUCCCUGGC	21	>ath-miR408-3p	21	MIMAT0001011	Arabidopsis thaliana
	ib-miR408-5p	GGGAGCCAGGGAAGAGGCAGU	21	>bra-miR408-5p	21	MIMAT0035683	Brassica rapa
	ib-miR408d	UGCACUGCCUCUUCCCUGGC	20	>gma-miR408d	20	MIMAT0020998	Glycine max
	ib-miR408a-3p.1	CUGCACUGCCUCUUCCCUGGC	21	>osa-miR408-3p	21	MIMAT0001079	Oryza sativa
	ib-miR408b	UGCACUGCCUCUUCCCUGGCU	21	>ppt-miR408b	21	MIMAT0005050	Physcomitrella patens
414	ib-miR414-1	UCAUCUUCAUCAUCAUCGUCA	21	>ath-miR414	21	MIMAT0001322	Arabidopsis thaliana
	ib-miR414-2	UCAUCCUCAUCAUCAUCGUCC	21	>osa-miR414	21	MIMAT0001330	Oryza sativa
5083	ib-miR5083	AGACUACAAUUAUCUGAUCA	20	>osa-miR5083	20	MIMAT0020583	Oryza sativa
530	ib-miR530a-1	UGCAUUUGCACCUGCACUUU	20	>gma-miR530a	20	MIMAT0021003	Glycine max
	ib-miR530-5p	UGCAUUUGCACCUGCACCUA	20	>osa-miR530-5p	20	MIMAT0006787	Oryza sativa
	ib-miR530a-2	UGCAUUUGCACCUGCACCUU	20	>ptc-miR530a	20	MIMAT0005997	Populus trichocarpa
	ib-miR530	UCUGCAUUUGCACCUGCACCU	21	>stu-miR530	21	MIMAT0031330	Solanum tuberosum
	ib-miR530a-3	UGCAUUUGCACCUGCACCUC	20	>tcc-miR530a	20	MIMAT0020446	Theobroma cacao
5658	ib-miR5658	AUGAUGAUGAUGAUGAUGAAA	21	>ath-miR5658	21	MIMAT0022431	Arabidopsis thaliana
8175	ib-miR8175	GAUCCCCGGCAACGGCGCCA	20	>ath-miR8175	20	MIMAT0032774	Arabidopsis thaliana
829	ib-miR829-3p.1	AGCUCUGAUACCAAAUGAUGGAAU	24	>ath-miR829-3p.1	24	MIMAT0004245	Arabidopsis thaliana
858	ib-miR858a	UUUCGUUGUCUGUUCGACCUU	21	>ath-miR858a	21	MIMAT0004302	Arabidopsis thaliana
	ib-miR858b	UUCGUUGUCUGUUCGACCUUG	21	>ath-miR858b	21	MIMAT0022417	Arabidopsis thaliana
	ib-miR858-1	UCUCGUUGUCUGUUCGACCUU	21	>cme-miR858	21	MIMAT0026083	Cucumis melo
	ib-miR858-2	CUCGUUGUCUGUUCGACCUUG	21	>ppe-miR858	21	MIMAT0031567	Prunus persica
8155	ib-miR8155	UAACCUGGCUCUGAUACCA	19	>cpa-miR8155	19	MIMAT0031853	Carica papaya
482	ib-miR482a-3p	UCUUCCCUAUGCCUCCCAUUCC	22	>csi-miR482a-3p	22	MIMAT0018480	Citrus sinensis
	ib-miR482a	UUUCCAAUUCCACCCAUUCCUA	22	>sly-miR482a	22	MIMAT0020769	Solanum lycopersicum
4995	ib-miR4995	AGGCAGUGGCUUGGUUAAGGG	21	>gma-miR4995	21	MIMAT0021013	Glycine max
6300	ib-miR6300	GUCGUUGUAGUAUAGUGG	18	>gma-miR6300	18	MIMAT0024929	Glycine max
3630	ib-miR3630-3p.1	UGUGGGAAUCUCUCUGAUGCUU	22	>han-miR3630-3p	22	MIMAT0025526	Helianthus annuus
	ib-miR3630-3p.2	UUUGGGAAUCUCUCUGAUGCAC	22	>vvi-miR3630-3p	22	MIMAT0018028	Vitis vinifera
166	ib-miR166a-3p	UCGGACCAGGCUUCAUUCCCC	21	>ath-miR166a-3p	21	MIMAT0000189	Arabidopsis thaliana
	ib-miR166i	UCGGACCAGGCUUCAUUCUC	20	>cme-miR166i	20	MIMAT0026091	Cucumis melo
	ib-miR166e	GGACCAGGCUUCAUUCCCC	19	>cpa-miR166e	19	MIMAT0031800	Carica papaya
	ib-miR166m	CGGACCAGGCUUCAUUCCCC	20	>gma-miR166m	20	MIMAT0023247	Glycine max
	ib-miR166u	UCUCGGACCAGGCUUCAUUC	20	>gma-miR166u	20	MIMAT0024903	Glycine max
	ib-miR166c	UAUAUGAUCUCGGACCAGGCU	21	>gra-miR166c	21	MIMAT0034156	Gossypium raimondii
	ib-miR166i	UUGGACCAGGCUUCAUUCCCC	21	>mes-miR166i	21	MIMAT0029200	Manihot esculenta
	ib-miR166b	UCGGACCAGGCUUCAUUCCUA	21	>mtr-miR166b	21	MIMAT0011061	Medicago truncatula
	ib-miR166d-5p	GGAAUGUUGUCUGGCUCGAGG	21	>osa-miR166d-5p	21	MIMAT0022858	Oryza sativa
	ib-miR166g-3p	UCGGACCAGGCUUCAUUCCUC	21	>osa-miR166g-3p	21	MIMAT0001072	Oryza sativa
	ib-miR166i-3p	UCGGAUCAGGCUUCAUUCCUC	21	>osa-miR166i-3p	21	MIMAT0001072	Oryza sativa
	ib-miR166m	UCGGACCAGGCUUCAUUCCCU	21	>osa-miR166m	21	MIMAT0001087	Oryza sativa
	ib-miR166j	UCCGGACCAGGCUUCAUUCCC	21	>ppt-miR166j	21	MIMAT0005046	Physcomitrella patens
	ib-miR166n	UCGGACCAGGCUUCAUUCCUU	21	>ptc-miR166n	21	MIMAT0001937	Populus trichocarpa
	ib-miR166p	UCGGACCAGGCUCCAUUCCUU	21	>ptc-miR166p	21	MIMAT0001939	Populus trichocarpa
	ib-miR166a	UCGGACCAGGCUUCAUUCC	19	>vvi-miR166a	19	MIMAT0005662	Vitis vinifera
	ib-miR166h-3p	UCGGACCAGGCUUCAUUCCC	20	>zma-miR166h-3p	20	MIMAT0001377	Zea mays
6173	ib-miR6173	AGCCGUAAACGAUGGAUACU	20	>hbr-miR6173	20	MIMAT0024793	Hevea brasiliensis
1863	ib-miR1863a	AGCUCUGAUACCAUGUUAGAUUAG	24	>osa-miR1863a	24	MIMAT0007813	Oryza sativa
5503	ib-miR5503	UUCGGAUCUUUCUAGAGGCAUU	22	>osa-miR5503	22	MIMAT0022136	Oryza sativa
2916	ib-miR2916	UGGGGACUCGAAGACGAUCAUAU	23	>peu-miR2916	23	MIMAT0012884	Populus euphratica
2118	ib-miR2118	UUUCCUAUUCCACCCAUCCCAU	22	>pgi-miR2118	22	MIMAT0027240	Panax ginseng
1511	ib-miR1511-3p	ACCUGGCUCUGAUACCAUAAC	21	>ppe-miR1511-3p	21	MIMAT0031522	Prunus persica
1030	ib-miR1030a	UCUGCAUCUGCACCUGCACCA	21	>ppt-miR1030a	21	MIMAT0005123	Physcomitrella patens
	ib-miR1030h	UCUGCAUCUGCACCUGCACCG	21	>ppt-miR1030h	21	MIMAT0005130	Physcomitrella patens
	ib-miR1030i	CCUGCAUCUGCACCUGCACCG	21	>ppt-miR1030i	21	MIMAT0005131	Physcomitrella patens
	ib-miR1030j	CCUGCAUCUGCACCUGCACCA	21	>ppt-miR1030j	21	MIMAT0005132	Physcomitrella patens
6478	ib-miR6478	CCGACCUUAGCUCAGUUGGUG	21	>ptc-miR6478	21	MIMAT0025220	Populus trichocarpa
5139	ib-miR5139	AAACCUGGCUCUGAUACCA	19	>rgl-miR5139	19	MIMAT0020650	Rehmannia glutinosa
5141	ib-miR5141	AGACCCGACGCGACUGACAGAUAA	24	>rgl-miR5141	24	MIMAT0020652	Rehmannia glutinosa
1128	ib-miR1128	UACUACUCCCUCCGUCCCAAA	21	>ssp-miR1128	21	MIMAT0020289	Saccharum sp.
