# Supplementary material for: Uncovering anthocyanin biosynthesis related microRNAs and their target genes by small RNA and degradome sequencing in tuberous roots of sweetpotato
Source: BMC Plant Biol. 2019 Jun 3;19:232. doi: 10.1186/s12870-019-1790-2 (PMC6547535; doi:10.1186/s12870-019-1790-2)
Supplement: Supplementary file 4 — Normalized read counts of the known miRNAs. (XLS 37 kb) [file 12870_2019_1790_MOESM4_ESM.xls]

## Sheet: Sheet1
Additional file 4: Normalized read counts of the known miRNAs.
miRNA family	miRNA name	XZS-3	XS-18
miR1030	ib-miR1030a	0	1
	ib-miR1030h	0	1
	ib-miR1030i	0	1
	ib-miR1030j	0	1
miR1128	ib-miR1128	0	1
miR1511	ib-miR1511-3p	3	2
miR156	ib-miR156	1	5
	ib-miR156a-5p	7	20
	ib-miR156b	0	1
	ib-miR156f-5p	0	1
miR157	ib-miR157a-5p	1	5
miR159	ib-miR159	9	50
	ib-miR159a-1	1106	5978
	ib-miR159a-2	91	542
	ib-miR159a-2	1	11
	ib-miR159a-3	19	50
	ib-miR159a-3p	1	4
	ib-miR159b	91	542
	ib-miR159b-3p	91	542
	ib-miR159c-1	19	51
	ib-miR159c-2	2	34
	ib-miR159c-3	1	20
	ib-miR159c-4	96	570
	ib-miR159d	137	300
	ib-miR159e	1	21
	ib-miR159f	1	4
miR160	ib-miR160-1	1	5
	ib-miR160-2	1	5
	ib-miR160a-5p	1	5
	ib-miR160b	1	5
	ib-miR160e-5p	0	2
miR162	ib-miR162	2	11
	ib-miR162-3p	37	125
	ib-miR162a-3p	40	127
	ib-miR162b	1	0
miR164	ib-miR164a-1	68	279
	ib-miR164a-2	2	7
	ib-miR164b	68	279
	ib-miR164c	1	0
	ib-miR164c-5p	7	60
	ib-miR164d	7	43
	ib-miR164e	2	7
	ib-miR164h-5p	4	17
miR165	ib-miR165a-3p.1	0	3
	ib-miR165a-3p.2	0	3
miR166	ib-miR166a	129	443
	ib-miR166a-3p	66	339
	ib-miR166b	129	443
	ib-miR166c	4	19
	ib-miR166d-5p	1	4
	ib-miR166e	55	293
	ib-miR166g-3p	131	446
	ib-miR166h-3p	66	338
	ib-miR166i-1	20	154
	ib-miR166i-2	0	3
	ib-miR166i-3p	0	1
	ib-miR166j	1	0
	ib-miR166m-1	1	0
	ib-miR166m-2	8	99
	ib-miR166n	129	444
	ib-miR166p	1	2
	ib-miR166u	185	753
miR167	ib-miR167a-5p	4	19
	ib-miR167b-3p	2	4
	ib-miR167c-1	3	15
	ib-miR167c-2	3	15
	ib-miR167d-1	5	16
	ib-miR167d-2	5	18
	ib-miR167d-5p	5	17
	ib-miR167f-5p	3	15
	ib-miR167h	3	15
	ib-miR167i	1	6
miR168	ib-miR168	9	42
	ib-miR168	9	42
	ib-miR168a-3p	9	42
	ib-miR168a-3p	9	42
	ib-miR168a-5p	47	176
	ib-miR168a-5p	47	176
	ib-miR168b-1	1	2
	ib-miR168b-1	1	2
	ib-miR168b-2	47	176
	ib-miR168b-2	47	176
miR171	ib-miR171a-1	0	1
	ib-miR171a-2	0	2
	ib-miR171b	0	2
	ib-miR171b-3p.1	0	1
	ib-miR171b-3p.2	0	1
	ib-miR171c	2	37
	ib-miR171d	2	37
	ib-miR171f-1	0	1
	ib-miR171f-2	0	1
	ib-miR171f-3	6	19
	ib-miR171f-4	2	37
	ib-miR171g	0	1
	ib-miR171h	6	19
	ib-miR171i	6	19
miR172	ib-miR172a-1	3	33
	ib-miR172a-2	7	24
	ib-miR172b	7	12
	ib-miR172c	2	4
	ib-miR172c-3p	0	1
	ib-miR172d-1	14	41
	ib-miR172d-2	9	69
	ib-miR172e-3p.1	7	13
	ib-miR172e-3p.2	7	13
	ib-miR172f	6	27
	ib-miR172i	1	2
	ib-miR172j	14	40
miR1863	ib-miR1863a	0	1
miR2111	ib-miR2111-5p	237	281
	ib-miR2111a	11	15
	ib-miR2111a-5p	14	23
miR2118	ib-miR2118	4	1
miR2916	ib-miR2916	9	8
miR319	ib-miR319	143	504
	ib-miR319a-1	2405	23675
	ib-miR319a-2	281	543
	ib-miR319a-3p	2337	23344
	ib-miR319a-3p.2-3p	1	17
	ib-miR319c	281	1523
	ib-miR319e	275	1473
	ib-miR319i	1	20
	ib-miR319q	312	1569
miR3630	ib-miR3630-3p.1	5	4
	ib-miR3630-3p.2	82	80
miR394	ib-miR394a	63	365
miR396	ib-miR396	0	4
	ib-miR396-3p	1	2
	ib-miR396a-1	124	600
	ib-miR396a-2	132	662
	ib-miR396a-3	207	965
	ib-miR396a-3p.1	18	94
	ib-miR396a-3p.2	1	10
	ib-miR396a-3p.3	17	92
	ib-miR396a-3p.4	6	11
	ib-miR396a-5p	493	1867
	ib-miR396b	405	2820
	ib-miR396b-5p	425	2844
	ib-miR396c	0	2
	ib-miR396f	1	12
	ib-miR396g-3p	4	3
	ib-miR396g-5p.1	0	13
	ib-miR396g-5p.2	491	1861
	ib-miR396h	494	1866
miR399	ib-miR399a-1	0	40
	ib-miR399a-2	0	1
	ib-miR399b	4	147
	ib-miR399d-1	0	2
	ib-miR399d-2	0	5
	ib-miR399e	0	1
	ib-miR399h	0	1
	ib-miR399i	7	106
	ib-miR399j	0	18
miR403	ib-miR403-3p	27	461
	ib-miR403-5p	0	2
	ib-miR403a	1	25
miR408	ib-miR408-3p.1	34	41
	ib-miR408-5p	34	41
	ib-miR408a-3p.2	34	41
	ib-miR408b	1	0
	ib-miR408b	35	42
	ib-miR408d	34	41
miR414	ib-miR414-1	0	1
	ib-miR414-2	1	0
miR477	ib-miR477b-1	0	29
	ib-miR477b-2	0	29
	ib-miR477d	0	2
	ib-miR477e	0	4
miR482	ib-miR482a	0	1
	ib-miR482a-3p	2	8
miR4995	ib-miR4995	39	42
miR5083	ib-miR5083	3	4
miR5139	ib-miR5139	3	3
miR5141	ib-miR5141	19	29
miR530	ib-miR530	3	20
	ib-miR530-5p	83	532
	ib-miR530a-1	0	2
	ib-miR530a-2	3	20
	ib-miR530a-3	2	20
miR5503	ib-miR5503	2	11
miR5658	ib-miR5658	0	2
miR6173	ib-miR6173	20	26
miR6300	ib-miR6300	19	62
miR6478	ib-miR6478	49	240
miR8155	ib-miR8155	3	2
miR8175	ib-miR8175	26	27
miR829	ib-miR829-3p.1	0	1
miR845	ib-miR845	20	53
	ib-miR845a	0	1
	ib-miR845b	0	1
	ib-miR845b-3p	0	1
	ib-miR845b-5p	0	1
miR858	ib-miR858-1	1	1
	ib-miR858-2	1	1
	ib-miR858a	84	75
	ib-miR858b	84	75
