# Supplementary material for: Uncovering anthocyanin biosynthesis related microRNAs and their target genes by small RNA and degradome sequencing in tuberous roots of sweetpotato
Source: BMC Plant Biol. 2019 Jun 3;19:232. doi: 10.1186/s12870-019-1790-2 (PMC6547535; doi:10.1186/s12870-019-1790-2)
Supplement: Supplementary file 5 — Detailed information of the novel miRNAs identified in sweetpotato. (XLS 36 kb) [file 12870_2019_1790_MOESM5_ESM.xls]

## Sheet: Sheet1
Additional file 5: Detailed information of the novel miRNAs identified in sweetpotato.
miRNA	Mature sequence (5' - 3')	Length	Unigene position				Normalized count		Precurssor sequence	Length	MFE	MFEI	Star sequence *	miRNA	Normalized count
			Unigene	Start	End	Strand	XZS-3	XS-18							P	W
>novel_miR-1	UUUGGAUUGAAGGGAGCUCCG	21	Cluster-18233.46106	891	1208	-	1822	7008	GAGCUCUCUUGAAGUCCAAAAGAGGGUGUAACUGGGGAGAUUGAGCUGCUGACCUAUGGAUUCCUCAGCCCUAUCGAAACCCAGAUUUGAUAGGGUUGUGGAUUGCAUAUGUUAGGAGCUUCAUUACCCAUGUUUGGAUCCUUGUUUGGAUUGAAGGGAGCUCCG	165	-86	1.81934	GAGCUCUCUUGAAGUCCAAAAG	novel_miR-1*	0	1
>novel_miR-14	UUGUCAGGCUUGUGGUUCUUU	21	Cluster-18233.66493	927	1244	-	144	941	AAGAAUUACAAUCCUGACAAAUUCGUCGCCGGCGUCUUUUCUCAAGACUUUGCCGGACCAUAUUUUGCAGAGACACACCUCUAAUCUUUGAUGUUCAUCAAUUCCCAAUUUUUUUAACCUAUUCUUACUUUUCCUCCCUAAAUUUUUGGGAAAGGACCCGUUAGAAGUGACGGAUUUGUCAGGCUUGUGGUUCUUU	196	-69.1	1.73618	AAGAAUUACAAUCCUGACAAA	novel_miR-14*	1	3
>novel_miR-15	GGUGCAAUGGGGGACGCCGAGC	22	Cluster-19931.0	301	619	-	163	511	GGUGCAAUGGGGGACGCCGAGCCACUUUGGCGGAGCAAGUGAGAAAUGCCCGGCGUCGUCAUUGCACCAC	70	-35.2	0.559975	CCGGCGUCGUCAUUGCACCAC	novel_miR-15*	17	69
>novel_miR-16	AUUUCGAGAUUUUAUGGAUGGUGG	25					102	634	ACCACCCGUAGAAUCUCGAAGGAGGUGUAGAGAUUACCAAUCAGUGGUGUUUAUGCUAUUCCUAUUUCGAGAUUUUAUGGAUGGUGG	87	-39.5	0.928756	ACCACCCGUAGAAUCUCGAAGG	novel_miR-16*	0	2
>novel_miR-2	ACGGAUUGAGACCCGUGAGACGGU	24	Cluster-18233.66424	191	511	-	378	3219	UGUCUCAUGGUCUCAAUCCGUGAGACGGGUUGGAUCUUUAACUAACAAGGUCAAAGAUCUGACCUAUUAAUCCAAGACCUGACCUGUCUAACGGAUUGAGACCCGUGAGACGGU	114	-62.73	1.34932	UGUCUCAUGGUCUCAAUCCGU	novel_miR-2*	0	9
>novel_miR-25	AAGUGUGGAUCUCUUGUCAUCUUG	24	Cluster-18233.61352	299	619	-	20	147	AGGGGGCAAGGAUUCAAACUCGUGACCUUGUAGUUACAAGUGUGGAUCUCUUGUCAUCUUG	61	-23.5	0.511983
>novel_miR-26	UUGAGCACCUCAAGCUUGGGC	21	Cluster-16760.0	111	428	+	55	201	UUGAGCACCUCAAGCUUGGGCAAUUUGUCAAACACCUUCCGUUCAUGGAAGAUAAGGCUCGAGUUGCCGAGCUUGUGGUGCCCAAAC	87	-40.69	0.804627	CCGAGCUUGUGGUGCCCAAAC	novel_miR-26*	1	5
>novel_miR-29	GGUUUGUGCGUGAAUCUGACG	21	Cluster-18233.80338	125	443	+	31	139	GGUUUGUGCGUGAAUCUGACGCCUAGCUCUUGCUGUUGCGUAUGUGGUUCGUUAGAUUCACGCACAAACCCG	72	-40.9	0.795875	CCGAGCUUGUGGUGCCCAAAC	novel_miR-29*	7	77
>novel_miR-3	UUUCCUAUGCCUCCCAUUCCUA	22					1132	4508	AGUGGGUGGGUAGGAAAAAUUUCUCUUUGAAUUUCUCCAUUAGGGGAAUUUCACAGAUAGUAAGUUUUUCCUAUGCCUCCCAUUCCUA	88	-37	0.957557	AGUGGGUGGGUAGGAAAAAUU	novel_miR-3*	0	1
>novel_miR-32	UGCUCACAUCUCUUACUGUCACC	23					85	110	UGACAGAAGAGAGUGAGCACACGCAGCCCGGCCGGCAAUUGUUUGUGUGCUCACAUCUCUUACUGUCACC	70	-38.1	0.701787
>novel_miR-35	UCAUUUUGCAGUUGCCUCAUU	21	Cluster-18233.25459	516	833	+	15	88	AUGGGACAACUGUAAAAUGAAAUUAAAGAACAUUGUGCAAGGAAAGAAGUGCAUGUUCGUGCUACAAAGAGAGUUUCCUUCUUUACAAGAUCCAUUGUUCCAGUUCCAACACUUAAGUUUAGUGCUCUACAGUGCUUUUUAAUUUCAUUUUGCAGUUGCCUCAUU	165	-53.5	1.49609	AUGGGACAACUGUAAAAUGAA	novel_miR-35*	1	2
>novel_miR-40	CCCGUCCUGUAUCAAUUGAAU	21	Cluster-18233.24280	1659	1977	-	11	27	UUCGCUUGGUGCAGGUCGGGACUUUCACGGCGCCGCCGCCGCCGAUCGACGGUCGGCUCAGUCGUCCUCGGCGUGUUUAGGUCCCGUCCUGUAUCAAUUGAAU	103	-53.9	0.867396	UUCGCUUGGUGCAGGUCGGGA	novel_miR-40*	0	3
>novel_miR-44	CAUGUGCCCCUCUUCCCCAUC	21	Cluster-18233.40898	29	347	+	1	3	UGGAGAAGCAGGGCACGUGCAUUACUAACUCAUGCAUGUUAAUGGCUUUCGCCUACAACUCUAAAAGCCGUAUAAGUUCUAGCUUCAUGAAUUUGGCUCCAUGAGUUUGUAUUUCAUGUGCCCCUCUUCCCCAUC	135	-49.2	1.10711		novel_miR-44*	1	3
>novel_miR-5	UUUGUGUCGACGAUUUCAAC	21	Cluster-18233.76329	1972	2288	-	1	1283	UUUGUGUCGACGAUUUCAACAAUAUGUUUUACAACCUCCAUUUACAGUGCCCAUGGACUGUCGGCAUCACAAAGUUUUACAAAGGAUGGGAUGCUCUUCUCAGAAAGCUGCCAGAGGGGUGGGUGUAUUGUGACGCUGAUGGUUCACAAUUCGACAGUUCACUGUCGCCAUAUCUCAUCAAUUCUGUGCUCAACAUCAGAUUGCAUUUUAUGGAGAAGUGGGAAAUUGGCCAAACAAUGCUCAAAAACCUCUAUACAGAGAUUGUUUAUACACCAAU	277	-76.1	1.7225	CAGAGAUUGUUUAUACACCAAU	novel_miR-5*	0	3
>novel_miR-51	CUAACUGGAGUCUCGUUGGAACCC	24					5	8	GUUCCAGCGAAACUCCCGUUAGCUUCAGCAAUUGAUCAUCAGUCGCCGGUUGCCCUUUGAAGAAGGCAACCAGUCAACAUACUGGUUGUCUUUUCCACCGGAGAAGGUGACCUGUUGGUUGUCUUCUUCAAAGGCAACCGGUGGGCGGUGCCUAUUCGUCAAUCGCCGGGUUUAUUUGUUAGAGCUAACUGGAGUCUCGUUGGAACCC	208	-116.21	2.28042
>novel_miR-52	UUACCAAGUCCUCCCAUCCCAA	22					330	955	UAUGGUGGACUUAGGUAAGGUUUCUAUAUAAAAGUGUUCUUGGAUCUUCUUCAUUGUCUUCCAAGACCAUUUUCAACCCUUACCAAGUCCUCCCAUCCCAA	101	-32.94	0.831818	UAUGGUGGACUUAGGUAAGGU	novel_miR-52*	0	2
>novel_miR-55	AAAGGCUUGAACUUGUGUGCGCCU	24	Cluster-4929.0	349	669	-	2	5	AAAGGCUUGAACUUGUGUGCGCCUGCACCUGCGGGCACGAAUGUCGUCCGGAAAAGUGGCUGGCCUUGCGGGCUAAGUUAUGCUACAAUUUCGAACGAGUUUUCCAUCUCAGACCACAUGAGAUCGAACUGAUCUCUCGUUCGAGACAUCAAAUGAACUGACCUCUCGAGAGGUAGUUCAAUGUCUCGAACCAAGUCGCGUACGAGAGCGAUAUCGCGCAGCCCCGGGUCGGCGCGCGCGUUCGAUGUCUCGCG	254	-109.8	2.00658
>novel_miR-56	CUCCUCUUUUCUCUCUUGCCAAG	23	Cluster-8076.0	143	463	+	2	4	CUCCUCUUUUCUCUCUUGCCAAGUUGCCAUUAAACCAAUGAAGAAACCAUUGGUAUGGUUGCUCUUAGAGCAUCCACAAUGAUGCAUAUUUGGUGGUUUAUGUUAGAAAAUAACCCAACAUGGCAUGAGAGAGGAUAGGAGAGUG	145	-54.2	1.32324	GCAUGAGAGAGGAUAGGAGAGUG	novel_miR-56*	3	3
>novel_miR-57	AACGAACUAUUUUUUAAUGGAAUU	25	Cluster-3507.0	24	344	-	11	18	AACGAACUAUUUUUUAAUGGAAUUAUAUGCAUUGAGUCUCAAUUUCUGAAGCUCAGCAUUCAGAAAUGGCGUGUGUUCAUCAAAGGUAAAUCUUUGCAGGACUAACCCAUCUAUAAUCCAUGCUAGCUAGCUAGCUAGCUGGUGCAUUUAGUGCUGCAAAGAUUAUUAAUCUCUUACUUGAUCGAUCACCUCACCACGCCAGGGCUGCAUAUAUAGUUCCAUUCAAAGAUAGUUCGUCUG	240	-90.6	2.31299	UUCCAUUCAAAGAUAGUUCGUCUG	novel_miR-57*	0	2
>novel_miR-59	UAGCUCCUGCCUUGCAUCAAU	21	Cluster-18233.75491	1121	1439	-	3	5	UGGUGCAGGUCGGGAACUGCCGGAUCGGAUUGCGAGUGGUUGCAUGUACGUUGCCAUCUGCAAAUCUAGCUAGCUCCUGCCUUGCAUCAAU	91	-39.9	1.63257
>novel_miR-60	AAGGAUUGAGACCCGUGAGACGGU	24					4	18	AGUUUCACAUGUCUUAAUCUGUGUGACGGAUAGGGUCAACAUAAUUUGGGUCAUAGUUACGUUAUGAAUUGGUCUUUAGUUGGUUUUAAUGACCCAAAUUAUGUUAAUCCGGCUUGUUUCAAGGAUUGAGACCCGUGAGACGGU	144	-57.9	1.48881
>novel_miR-63	UAACGCGUGAGUGUUGGACGG	21	Cluster-18233.3734	83	400	+	30	228	CAACAGUCACUCGUUGGACGGAAGUGCCGACCAACACUAAAUGUUGGUCGGAAUUUCUGUCUAACGCGUGAGUGUUGGACGG	82	-52	1.01523	CAACAGUCACUCGUUGGACGG	novel_miR-63*	2	3
>novel_miR-64	AGGAAGCAAGGAUUCAAACUCGUG	24	Cluster-18233.1325	83	403	+	1	6	AGGAAGCAAGGAUUCAAACUCGUGACCUUAUAGUUACAAGCGUGAAUCUCUUGCUAUUUUG	61	-22.2	0.564311
>novel_miR-65	AUUGGGCUCAAGAAAAAUUAUUGG	24	Cluster-18233.69361	340	659	+	14	109	AUUGGGCUCAAGAAAAAUUAUUGGGUUAGACCCAAUAGUUCUUCUUGAGCCCAAUAG	57	-36.7	0.950777
>novel_miR-69	AUGGAUUGAGACCCGUGAGAUGGU	23					0	17	CUGUCUUACGGGUCUUAAUCUAUGAGAUGGAUCAGAUCAACAUAUUUUGGGUAAUAUUUACUGUUAUGAGUUGAUCUUUGGUUGGUUUUUAUGAUCCAAAUUAUGUUCAUCCGACCAGUCUCAUGGAUUGAGACCCGUGAGAUGGU	146	-69.5	1.84497
>novel_miR-75	UUUUGGACAGUUCAGGGACCUAAU	23					5	18	UAGGUCCCUUAAUUGUCCAAAAUUAUUUAUCGACCUGUCGGUCAUUGACGUGGUUUCCAGGCUGGAGACAGAAAACACUUCAUCUCUAUGCCGGAGACGAAGACAAUGACCACUACGUCAGCGUUGACCUCAGGAACAAGUCAAAUUUGGUCGAAUUGCAUAAUUUUGGACAGUUCAGGGACCUAAU	187	-82.2	1.87457
>novel_miR-8	UAGACGGACUUGAUAAAAGGU	21	Cluster-18233.50016	915	1232	-	11	591	UAGACGGACUUGAUAAAAGGUUGAAGUUGCACUGCACAUACACUAUCUCAAAUGCAUCUGUAAAACCAGCUAAGGAAUUCGUCAAUUUGCCAGACCCUAAUUAUAGAAAUUUGUGGAACAUUACAAGGAGAACUAUGAUUGACGAUGUUGUUGCUGGAGAUGGGAUAAACAUCAACGAACUGGUUCAGCCACACAUAACCCCAUUCUCAGAUUUUUACGCAUGUUUGUCAUC	232	-48.39	1.23381	UUUUUACGCAUGUUUGUCAUC	novel_miR-8*	0	7
>novel_miR-81	UGUUUGAACUCUCUCCCUCGU	20	Cluster-13298.0	425	742	-	108	630	UGUUUGAACUCUCUCCCUCGUUGCUGUGCUGCUGCUGAGCCAUGCAGCGAGGGGGGGAUGUUCAAUCAAC	70	-40.3	0.723389
>novel_miR-84	UCGACUAUUAAUUUUGACCAAU	22	Cluster-18233.64252	370	688	+	14	172	UCGACUAUUAAUUUUGACCAAUUAAAUAAUCUAUUUCGUAAUAUCAUCUAUUUCGUAAUCAUUUGGUCUUCCGUAAUUAUCAAAUUGGGCAUUGAUCAAUUUGAUAGAGGACCAAAUCGGUUACGAAAUCAAUAGUUAGAUGCUUUAAUUGGUCAAAAUUGAUAGUCGAUG	171	-72.9	2.44467	AUUGGUCAAAAUUGAUAGUCGAUG	novel_miR-84*	2	14
>novel_miR-88	UUCCGUGUCACGUGGGCGCUC	20	Cluster-18233.71502	779	1097	-	1	3	UUCCGUGUCACGUGGGCGCUCUGGAAAGCUCUGCAAUCAGGGAUCGAUCAACCACUCCAGACCACCCAUCGGAGGAAAGCUCUGCAAUUCCUUCUGGAGCUUUAGUUUCUAUGGUGGUCGGAGACUGGAGAAGGGAAUUAUGUUUCGGGUUCUUUGCAUUACAUCGCACUAUGUGUGCUGUACUCGGACAAUAGCUUUGUAGGAAAAUGACACGGUGGUGACCGGAGUGGAGGUUCGCCGUGGUAGCAGCAAAAAUGGAAGAGUUGCCAUGAGAGAGAGGGGAC	284	-92.3	1.80768
>novel_miR-89	UCGUUCUGUCUGGUCUGUGAC	20	Cluster-18233.38869	114	432	-	0	4	AGCGACCUGGACUGCGACCAACGAAAAACAACGGAGGCGAUGGAGGCGGUGACCGGCGAAAAACGAUGGAGGAAAUGGCGACUUGCGAAGCUGCUCCGAGUUCGCCGUCGUCAUAGUUCCGCCGCAAAGUCGGAUUGCCACUAUCUGAUUUGUUCGCCGUCACCAGAGGAGGAGAUGAGGUCCAGCAUGCUACUGUUGCCUUGUGUUUGCCGAAGGGAGGAACGACAUCAACAAUUAACACCACCAUCGUCGAACUGCUGCUGUCUUCCUCCUCGUUCUGUCUGGUCUGUGAC	293	-107.8	1.96178
>novel_miR-92	UGUUUCCGGUUGUUUGCUGAC	20	Cluster-18233.73507	767	1085	-	1	27	UGUUUCCGGUUGUUUGCUGACAAGGCGCUGACAUGGCUGAUUAGUUGGCAAUUUUCACUUUUUUUUUUCGAAUAAACAUUCGAUCACGUUCUCUGAACAGACAUGGUGCCGGAAUAACCACUCCUGGCAAUUGGGCGGCGCCGGUUUGACAAAUUUGUAGCAAA	164	-42.25	0.949225
>novel_miR-94	UCGAAUUGGUAGUGAAGUAGCC	22	Cluster-18163.0	154	472	-	163	737	CUCUUCACUACUAAUUCAACCUCUGUUUCCCUCCAAUCGAGACAUAACUUUGAAGGAUGGUCGAAUUGGUAGUGAAGUAGCC	82	-28	0.656045
