# Supplementary material for: Uncovering anthocyanin biosynthesis related microRNAs and their target genes by small RNA and degradome sequencing in tuberous roots of sweetpotato
Source: BMC Plant Biol. 2019 Jun 3;19:232. doi: 10.1186/s12870-019-1790-2 (PMC6547535; doi:10.1186/s12870-019-1790-2)
Supplement: Supplementary file 7 — Predicted target genes of miRNAs identified in sweetpotato by psRNATarget. (XLS 935 kb) [file 12870_2019_1790_MOESM7_ESM.xls]

## Sheet: Sheet1
Additional file 7: Predicted target genes of miRNAs identified in sweetpotato by psRNATarget.
miRNA families	miRNAs	SmallRNA_seq	Transcript	Transcript Annotation	DegradomeCleavageSite	Alignment Score	AlignmentRange
miR858	ib-miR858b	UUCGUUGUCUGUUCGACCUUG	Cluster-18233.2285	Myb-related protein Myb4	MYBP	3	371-390
			Cluster-18233.56482	Myb-related protein Myb4	MYBP	4	498-518
			Cluster-18233.37103	Protein RER1C	MYBP	4	2358-2378
			Cluster-18233.37104	Protein RER1A	-	4	1473-1493
			Cluster-18233.40019	Protein RER1A	-	4	1492-1512
			Cluster-18233.42829	Protein RER1C	MYBP	4	2373-2393
			Cluster-18233.42830	Protein RER1C	MYBP	4	2392-2412
			Cluster-18233.78818	-	-	3.5	303-322
			Cluster-5781.0	Probable membrane-associated kinase regulator 2	-	4	1165-1184
			Cluster-5781.1	Probable membrane-associated kinase regulator 2	-	4	1177-1196
	ib-miR858a	UUUCGUUGUCUGUUCGACCUU	Cluster-18233.2285	Myb-related protein Myb4	MYBP	3.5	371-391
			Cluster-18233.37103	Protein RER1C	MYBP	4	2359-2379
			Cluster-18233.37104	Protein RER1A	-	4	1474-1494
			Cluster-18233.40019	Protein RER1A	-	4	1493-1513
			Cluster-18233.42829	Protein RER1C	MYBP	4	2374-2394
			Cluster-18233.42830	Protein RER1C	MYBP	4	2393-2413
			Cluster-18233.56482	Myb-related protein Myb4	MYBP	3	499-519
			Cluster-18233.79862	Myb-related protein Myb4	MYBP	4	153-173
	ib-miR858-2	CUCGUUGUCUGUUCGACCUUG	Cluster-18233.2285	Myb-related protein Myb4	MYBP	4	371-390
			Cluster-18233.54993	-	-	4	1953-1972
			Cluster-18233.54994	-	-	4	1953-1972
			Cluster-18233.57356	Transcription factor MYB48	MYBP	4	667-686
			Cluster-18233.57357	Transcription factor MYB48	MYBP	4	672-691
			Cluster-18233.57358	Transcription factor MYB59	MYBP	4	357-376
			Cluster-18233.64698	-	-	4	1457-1476
			Cluster-18233.68791	-	-	4	1898-1917
			Cluster-18233.70498	Myb-related protein MYBAS2	MYBP	4	357-376
			Cluster-18233.71574	-	-	4	1953-1972
			Cluster-18233.81450	Transcription factor MYB24	MYBP	4	401-421
	ib-miR858-1	UCUCGUUGUCUGUUCGACCUU	Cluster-18233.39438	Proteasome subunit alpha type-5	PSMA5	4	279-300
			Cluster-18233.54993	-	-	4	1954-1973
			Cluster-18233.54994	-	-	4	1954-1973
			Cluster-18233.55745	Proteasome subunit alpha type-5	PSMA5	4	279-300
			Cluster-18233.55747	Proteasome subunit alpha type-5	PSMA5	4	279-300
			Cluster-18233.64698	-	-	4	1458-1477
			Cluster-18233.68791	-	-	4	1899-1918
			Cluster-18233.71574	-	-	4	1954-1973
			Cluster-18233.81450	Transcription factor MYB24	MYBP	4	402-422
miR845	ib-miR845d	UGGCUCUGAUACCAAUUGAUG	Cluster-18233.51100	Protein TIC 55, chloroplastic	-	2	2050-2071
			Cluster-1109.0	-	-	3.5	234-254
			Cluster-1249.0	-	-	2	23-43
			Cluster-13112.0	-	-	2	597-617
			Cluster-13383.2	-	-	4	5-25
			Cluster-15464.0	-	-	3.5	41-61
			Cluster-18233.10796	Caltractin	CML	4	543-562
			Cluster-18233.11089	-	-	4	40-60
			Cluster-18233.16081	-	-	3.5	50-70
			Cluster-18233.17279	-	-	4	40-59
			Cluster-18233.18447	-	-	4	115-136
			Cluster-18233.20119	UDP-sugar pyrophosphorylase	USP	4	1026-1046
			Cluster-18233.22636	-	-	3.5	185-206
			Cluster-18233.2301	-	-	4	443-463
			Cluster-18233.24750	-	-	2.5	35-56
			Cluster-18233.27076	-	-	3	1413-1433
			Cluster-18233.30349	Importin-11	-	4	2472-2491
			Cluster-18233.3112	-	-	3.5	365-385
			Cluster-18233.31585	-	-	4	380-400
			Cluster-18233.32406	-	-	4	40-59
			Cluster-18233.33287	-	-	0.5	48-68
			Cluster-18233.34229	Probable protein phosphatase 2C 59	PPM1L, PP2CE	4	1423-1444
			Cluster-18233.34323	-	-	4	396-416
			Cluster-18233.35019	Putative late blight resistance protein homolog R1A-10	-	3.5	194-214
			Cluster-18233.36548	Fimbrin-1	-	4	2458-2477
			Cluster-18233.38009	WD and tetratricopeptide repeats protein 1	WDTC1	4	42-61
			Cluster-18233.38010	WD and tetratricopeptide repeats protein 1	WDTC1	4	42-61
			Cluster-18233.40741	-	-	2.5	248-268
			Cluster-18233.40991	-	-	4	40-59
			Cluster-18233.42886	Probable protein phosphatase 2C 59	PPM1L, PP2CE	4	1423-1444
			Cluster-18233.4322	-	-	3.5	35-56
			Cluster-18233.44934	Importin-11	-	4	2473-2492
			Cluster-18233.45572	Alpha-glucan phosphorylase 1	E2.4.1.1, glgP, PYG	4	844-863
			Cluster-18233.45751	Fimbrin-1	-	4	2413-2432
			Cluster-18233.47457	Retrovirus-related Pol polyprotein from transposon TNT 1-94	-	3.5	237-258
			Cluster-18233.47458	Retrovirus-related Pol polyprotein from transposon TNT 1-94	-	3.5	237-258
			Cluster-18233.50616	Importin-11	-	4	2473-2492
			Cluster-18233.50640	Importin-11	-	4	3166-3185
			Cluster-18233.50767	Premnaspirodiene oxygenase	-	4	1247-1267
			Cluster-18233.51735	Importin-11	-	4	2472-2491
			Cluster-18233.51736	Importin-11	-	4	3167-3186
			Cluster-18233.52234	-	-	2	81-102
			Cluster-18233.54321	WD and tetratricopeptide repeats protein 1	WDTC1	4	42-61
			Cluster-18233.56236	-	-	4	154-175
			Cluster-18233.57331	WD and tetratricopeptide repeats protein 1	WDTC1	4	42-61
			Cluster-18233.59768	-	-	2	40-61
			Cluster-18233.60530	-	-	3.5	185-205
			Cluster-18233.61106	-	-	3.5	34-55
			Cluster-18233.63215	-	-	3	480-501
			Cluster-18233.64596	-	-	3.5	706-726
			Cluster-18233.64598	-	-	3.5	717-737
			Cluster-18233.64683	Fimbrin-1	-	4	2458-2477
			Cluster-18233.64973	-	-	3.5	692-712
			Cluster-18233.65398	UDP-sugar pyrophosphorylase	USP	4	1066-1086
			Cluster-18233.66556	Transposon Ty3-G Gag-Pol polyprotein	-	3	1413-1433
			Cluster-18233.66749	-	-	4	34-53
			Cluster-18233.68475	Probable LRR receptor-like serine/threonine-protein kinase At2g16250	-	4	661-681
			Cluster-18233.68476	Probable LRR receptor-like serine/threonine-protein kinase At2g16250	-	4	661-681
			Cluster-18233.69550	-	-	2.5	122-142
			Cluster-18233.69552	-	-	2.5	122-142
			Cluster-18233.71884	-	-	3.5	85-105
			Cluster-18233.7220	-	-	4	443-463
			Cluster-18233.72537	F-box/kelch-repeat protein At3g23880	-	4	94-115
			Cluster-18233.74046	-	UTP7, WDR46	4	34-55
			Cluster-18233.7424	-	-	3.5	4-24
			Cluster-18233.74625	DnaJ homolog subfamily B member 1	DNAJB4	4	212-232
			Cluster-18233.74988	Copia protein	-	4	1289-1310
			Cluster-18233.7516	-	-	4	68-89
			Cluster-18233.7529	Caltractin OS=Atriplex nummularia PE=2 SV=1	CML	4	621-640
			Cluster-18233.75933	-	-	3	480-501
			Cluster-18233.79708	-	-	2.5	184-205
			Cluster-18233.8196	Putative late blight resistance protein homolog R1A-6	-	3.5	194-214
			Cluster-18233.8197	-	-	3.5	194-214
			Cluster-18233.8198	Putative late blight resistance protein homolog R1A-6	-	3.5	194-214
			Cluster-18233.8331	-	-	3.5	482-501
			Cluster-18233.8332	HVA22-like protein j	REEP1_2_3_4	3.5	915-934
			Cluster-4103.0	-	-	4	213-233
			Cluster-4439.0	-	-	3	2-23
			Cluster-6467.0	-	-	3	76-97
			Cluster-6491.0	-	-	3.5	45-65
			Cluster-6632.0	-	-	4	475-495
	ib-miR845b-5p	UCAAUUGGUAUCAGAGCAACG	Cluster-18233.11199	-	-	2	1624-1644
			Cluster-18233.11201	Protein neuralized	-	2	1624-1644
			Cluster-18233.14573	Protein neuralized	-	2	919-939
			Cluster-18233.52356	Retrovirus-related Pol polyprotein from transposon TNT 1-94	-	3	7294-7314
			Cluster-18233.59289	Putative ribonuclease H protein At1g65750	-	4	1801-1821
			Cluster-18233.65062	-	-	4	103-122
			Cluster-18233.71865	Geraniol 8-hydroxylase	-	3.5	762-782
			Cluster-18233.73503	-	-	4	415-435
			Cluster-18233.76871	-	-	4	1265-1285
			Cluster-18233.76872	-	-	4	1284-1304
			Cluster-18233.76873	-	-	4	1171-1191
			Cluster-18233.76874	-	-	4	1284-1304
			Cluster-18233.81589	-	-	2	157-177
			Cluster-274.0	Retrovirus-related Pol polyprotein from transposon TNT 1-94	-	4	2103-2124
	ib-miR845b-3p	UCGCUCUGAUACCAAAUGAUG	Cluster-18233.51100	Protein TIC 55, chloroplastic	-	4	2050-2071
			Cluster-18233.15894	-	-	3	749-769
			Cluster-18233.2513	-	-	3	25-46
			Cluster-18233.32476	-	-	3.5	20-39
			Cluster-18233.33287	-	-	3	48-69
			Cluster-18233.3961	-	-	3	634-654
			Cluster-18233.52234	-	-	4	81-102
			Cluster-18233.7516	-	-	4	68-88
			Cluster-18233.77304	-	-	3	914-934
			Cluster-18233.77305	-	-	3	914-934
			Cluster-18233.80485	-	-	3	1110-1130
			Cluster-18233.81948	-	-	3	1110-1130
			Cluster-18233.8331	-	-	3.5	482-501
			Cluster-18233.8332	HVA22-like protein j	REEP1_2_3_4	3.5	915-934
			Cluster-6467.0	-	-	4	76-97
	ib-miR845b	UCGCUCUGAUACCAAAUUGAUG	Cluster-18233.51100	Protein TIC 55, chloroplastic	-	3	2050-2071
			Cluster-18233.15894	-	-	3.5	749-769
			Cluster-18233.24750	-	-	4	35-57
			Cluster-18233.2513	-	-	2	25-46
			Cluster-18233.33131	Polyadenylate-binding protein-interacting protein 7	-	3.5	2053-2074
			Cluster-18233.365	-	-	4	397-419
			Cluster-18233.3961	-	-	3.5	634-654
			Cluster-18233.48720	Retrovirus-related Pol polyprotein from transposon TNT 1-94	-	4	236-257
			Cluster-18233.49264	-	-	4	236-257
			Cluster-18233.52234	-	-	3	81-102
			Cluster-18233.59768	-	-	4	40-61
			Cluster-18233.60688	Polyadenylate-binding protein-interacting protein 7	-	3.5	2132-2153
			Cluster-18233.61106	-	-	3.5	34-55
			Cluster-18233.63215	-	-	4	480-501
			Cluster-18233.6353	-	-	4	16-37
			Cluster-18233.7516	-	-	4	68-88
			Cluster-18233.75933	-	-	4	480-501
			Cluster-18233.77304	-	-	3.5	914-934
			Cluster-18233.77305	-	-	3.5	914-934
			Cluster-18233.79708	-	-	3.5	184-205
			Cluster-18233.80485	-	-	3.5	1110-1130
			Cluster-18233.81948	-	-	3.5	1110-1130
			Cluster-23126.0	B-box zinc finger protein 19	-	4	186-208
			Cluster-6467.0	-	-	3	76-97
	ib-miR845a	CGGCUCUGAUACCAAUUGAUG	Cluster-18233.51100	Protein TIC 55, chloroplastic	-	3	2050-2071
			Cluster-1249.0	-	-	3	23-43
			Cluster-13112.0	-	-	2	597-617
			Cluster-13383.2	-	-	4	5-25
			Cluster-165.0	-	-	4	352-372
			Cluster-18233.11089	-	-	4	40-60
			Cluster-18233.16081	-	-	3.5	50-70
			Cluster-18233.22185	Probable LRR receptor-like serine/threonine-protein kinase At5g48740	-	4	62-81
			Cluster-18233.24750	-	-	2	35-56
			Cluster-18233.27076	-	-	2.5	1413-1433
			Cluster-18233.3112	-	-	3.5	365-385
			Cluster-18233.33287	-	-	0	48-68
			Cluster-18233.34229	Probable protein phosphatase 2C 59	PPM1L, PP2CE	4	1423-1444
			Cluster-18233.35019	Putative late blight resistance protein homolog R1A-10	-	3.5	194-214
			Cluster-18233.40741	-	-	3.5	248-268
			Cluster-18233.42886	Probable protein phosphatase 2C 59	PPM1L, PP2CE	4	1423-1444
			Cluster-18233.4322	-	-	3	35-56
			Cluster-18233.50767	Premnaspirodiene oxygenase	-	4	1247-1267
			Cluster-18233.52234	-	-	3	81-102
			Cluster-18233.59768	-	-	3	40-61
			Cluster-18233.63215	-	-	4	480-501
			Cluster-18233.66556	Transposon Ty3-G Gag-Pol polyprotein	-	2.5	1413-1433
			Cluster-18233.69550	-	-	3.5	122-142
			Cluster-18233.69552	-	-	3.5	122-142
			Cluster-18233.74988	Copia protein	-	4	1289-1310
			Cluster-18233.75933	-	-	4	480-501
			Cluster-18233.79708	-	-	3.5	184-205
			Cluster-18233.8196	Putative late blight resistance protein homolog R1A-6	-	3.5	194-214
			Cluster-18233.8197	-	-	3.5	194-214
			Cluster-18233.8198	Putative late blight resistance protein homolog R1A-6	-	3.5	194-214
			Cluster-23909.6	-	-	4	16-35
			Cluster-4103.0	-	-	4	213-233
			Cluster-4439.0	-	-	4	2-23
			Cluster-6467.0	-	-	4	76-97
			Cluster-6632.0	-	-	4	475-495
	ib-miR845	UGCUCUGAUACCAAUUGUUGG	Cluster-1249.0	-	-	2.5	22-42
			Cluster-12547.0	-	-	2.5	115-136
			Cluster-13112.0	-	-	4	596-616
			Cluster-15464.0	-	-	2.5	40-60
			Cluster-17267.0	-	-	4	4-24
			Cluster-18233.11089	-	-	3	39-59
			Cluster-18233.12638	-	-	4	235-256
			Cluster-18233.13342	Retrovirus-related Pol polyprotein from transposon TNT 1-94	-	3.5	926-947
			Cluster-18233.13583	-	-	3.5	434-454
			Cluster-18233.1588	Telomere repeat-binding protein 4	-	2.5	172-192
			Cluster-18233.15894	-	-	3	748-768
			Cluster-18233.16081	-	-	3	49-69
			Cluster-18233.17279	-	-	2	38-58
			Cluster-18233.22185	Probable LRR receptor-like serine/threonine-protein kinase At5g48740	-	4	61-80
			Cluster-18233.22721	-	-	4	197-217
			Cluster-18233.23093	-	-	3	144-164
			Cluster-18233.25287	-	-	3.5	336-356
			Cluster-18233.27076	-	-	3.5	1412-1432
			Cluster-18233.27081	Triose phosphate/phosphate translocator, chloroplastic	SLC35E1	3.5	1810-1830
			Cluster-18233.3112	-	-	2.5	364-384
			Cluster-18233.31585	-	-	4	379-399
			Cluster-18233.32406	-	-	2	38-58
			Cluster-18233.32476	-	-	2	18-38
			Cluster-18233.33287	-	-	2	47-67
			Cluster-18233.34323	-	-	4	395-415
			Cluster-18233.39366	-	-	3.5	5-25
			Cluster-18233.3961	-	-	3	633-653
			Cluster-18233.40741	-	-	2.5	247-267
			Cluster-18233.40991	-	-	2	38-58
			Cluster-18233.41083	-	-	4	26-45
			Cluster-18233.41153	Cyclin-dependent kinase F-4	MAK	3.5	914-934
			Cluster-18233.44686	Cyclin-dependent kinase F-4	MAK	3.5	911-931
			Cluster-18233.45785	-	-	4	235-255
			Cluster-18233.47029	Premnaspirodiene oxygenase	-	3.5	1107-1127
			Cluster-18233.49045	-	-	3.5	5-25
			Cluster-18233.50767	Premnaspirodiene oxygenase	-	2	1246-1266
			Cluster-18233.57296	Retrovirus-related Pol polyprotein from transposon TNT 1-94	-	3.5	926-947
			Cluster-18233.57326	-	-	1.5	1300-1320
			Cluster-18233.60530	-	-	3.5	184-204
			Cluster-18233.6135	-	-	4	206-227
			Cluster-18233.6270	-	-	3	111-132
			Cluster-18233.64596	-	-	3.5	705-725
			Cluster-18233.64598	-	-	3.5	716-736
			Cluster-18233.64973	-	-	3.5	691-711
			Cluster-18233.66556	Transposon Ty3-G Gag-Pol polyprotein	-	3.5	1412-1432
			Cluster-18233.66749	-	-	2	32-52
			Cluster-18233.68483	-	-	4	70-90
			Cluster-18233.68485	-	-	3	232-252
			Cluster-18233.69550	-	-	2.5	121-141
			Cluster-18233.69552	-	-	2.5	121-141
			Cluster-18233.69979	-	-	2	420-440
			Cluster-18233.71884	-	-	3.5	84-104
			Cluster-18233.7424	-	-	3.5	3-23
			Cluster-18233.74623	-	-	4	68-88
			Cluster-18233.74625	DnaJ homolog subfamily B member 1	DNAJB4	4	211-231
			Cluster-18233.74988	Copia protein	-	2	1288-1309
			Cluster-18233.7516	-	-	1.5	67-87
			Cluster-18233.75918	-	-	3	111-131
			Cluster-18233.77304	-	-	3	913-933
			Cluster-18233.77305	-	-	3	913-933
			Cluster-18233.78005	-	-	3.5	5-25
			Cluster-18233.78149	-	-	2	406-426
			Cluster-18233.79122	Retrovirus-related Pol polyprotein from transposon TNT 1-94	-	3.5	539-560
			Cluster-18233.8331	-	-	3.5	480-500
			Cluster-18233.8332	HVA22-like protein j	REEP1_2_3_4	3.5	913-933
			Cluster-22512.0	-	-	4	380-399
			Cluster-2723.0	-	-	4	125-146
			Cluster-6627.0	Retrovirus-related Pol polyprotein from transposon TNT 1-94	-	4	1742-1763
miR829	ib-miR829-3p.1	AGCUCUGAUACCAAAUGAUGGAAU	Cluster-18233.18447	-	-	4	11-35
			Cluster-18233.3112	-	-	3.5	360-384
			Cluster-18233.33287	-	-	3.5	44-67
			Cluster-18233.57326	-	-	2.5	1297-1320
			Cluster-18233.61106	-	-	3.5	31-54
			Cluster-18233.794	Retrovirus-related Pol polyprotein from transposon TNT 1-94	-	3.5	772-796
			Cluster-18233.8331	-	-	3.5	478-500
			Cluster-18233.8332	HVA22-like protein j	REEP1_2_3_4	3.5	911-933
miR8175	ib-miR8175	GAUCCCCGGCAACGGCGCCA	Cluster-17288.0	-	-	2	340-359
			Cluster-18233.15756	-	-	2	159-178
			Cluster-18233.16139	Pro-Pol polyprotein	-	3	452-471
			Cluster-18233.17540	Pol polyprotein	-	3	452-471
			Cluster-18233.17646	-	-	2.5	36-55
			Cluster-18233.20076	3-dehydrosphinganine reductase TSC10A	E1.1.1.102	4	592-611
			Cluster-18233.20077	3-dehydrosphinganine reductase TSC10A	E1.1.1.102	4	592-611
			Cluster-18233.23183	Zinc finger protein JACKDAW	-	4	1349-1367
			Cluster-18233.23184	Zinc finger protein JACKDAW	-	4	546-564
			Cluster-18233.33645	-	-	2	159-178
			Cluster-18233.41403	-	-	2	159-178
			Cluster-18233.47069	-	-	0.5	1827-1846
			Cluster-18233.58743	-	-	2	340-359
			Cluster-18233.59890	-	-	2.5	36-55
			Cluster-18233.65323	-	-	1	626-645
			Cluster-18233.66594	-	-	2	342-361
			Cluster-18233.66977	-	-	2	159-178
			Cluster-18233.68500	-	-	0.5	1-20
			Cluster-18233.69147	-	-	4	66-86
			Cluster-18233.75155	Putative ribonuclease H protein At1g65750	-	3.5	211-229
			Cluster-18233.75156	Putative ribonuclease H protein At1g65750	-	3.5	211-229
			Cluster-18436.0	-	-	2	483-502
			Cluster-20283.3	-	-	4	192-211
			Cluster-4562.0	-	-	0.5	1-20
			Cluster-7319.0	-	-	0.5	1-20
			Cluster-7682.0	Nuclear transcription factor Y subunit B-7	NFYB	2.5	610-629
miR8155	ib-miR8155	UAACCUGGCUCUGAUACCA	Cluster-1109.0	-	-	3	241-259
			Cluster-1249.0	-	-	2	30-48
			Cluster-12815.0	-	-	4	175-193
			Cluster-13809.0	BTB/POZ domain-containing protein NPY5	-	4	81-99
			Cluster-15464.0	-	-	3	48-66
			Cluster-15735.1	Protein LHCP TRANSLOCATION DEFECT	-	4	1920-1938
			Cluster-18224.0	GDSL esterase/lipase At5g37690	-	3	178-196
			Cluster-18233.11011	-	-	3	5-24
			Cluster-18233.12592	-	-	4	260-278
			Cluster-18233.13024	Protein LHCP TRANSLOCATION DEFECT	-	4	1920-1938
			Cluster-18233.13137	-	-	3	299-318
			Cluster-18233.14854	-	-	4	144-162
			Cluster-18233.15888	-	-	3	576-594
			Cluster-18233.19657	-	-	4	1920-1938
			Cluster-18233.22104	-	-	4	359-377
			Cluster-18233.2251	-	-	3	1-19
			Cluster-18233.2301	-	-	3	450-468
			Cluster-18233.24148	Probable magnesium transporter NIPA4	-	4	360-379
			Cluster-18233.24618	-	-	4	275-293
			Cluster-18233.27076	-	-	4	1420-1438
			Cluster-18233.27081	Triose phosphate/phosphate translocator, chloroplastic	SLC35E1	4	1818-1836
			Cluster-18233.27783	-	-	4	252-270
			Cluster-18233.27909	-	-	3	483-501
			Cluster-18233.27947	VIN3-like protein 2	-	4	614-633
			Cluster-18233.28469	Probable magnesium transporter NIPA3	-	4	363-382
			Cluster-18233.29644	-	-	4	1421-1439
			Cluster-18233.31585	-	-	3	387-405
			Cluster-18233.33287	-	-	4	55-74
			Cluster-18233.34323	-	-	3	403-421
			Cluster-18233.35923	-	-	4	1307-1325
			Cluster-18233.40741	-	-	2	255-273
			Cluster-18233.4294	Protein LHCP TRANSLOCATION DEFECT	-	4	1920-1938
			Cluster-18233.44832	Retrovirus-related Pol polyprotein from transposon TNT 1-94	-	4	131-150
			Cluster-18233.48858	Retrovirus-related Pol polyprotein from transposon TNT 1-94	-	4	197-216
			Cluster-18233.52454	Protein STRUBBELIG-RECEPTOR FAMILY 3	-	3.5	193-211
			Cluster-18233.54304	Ethylene-insensitive protein 2	EIN2	3.5	877-894
			Cluster-18233.54306	Ethylene-insensitive protein 2	EIN2	3.5	861-878
			Cluster-18233.55937	-	-	4	200-218
			Cluster-18233.55941	Protein STRUBBELIG-RECEPTOR FAMILY 3	-	3.5	193-211
			Cluster-18233.60530	-	-	3	192-210
			Cluster-18233.60815	Probable magnesium transporter NIPA4	-	4	360-379
			Cluster-18233.60816	Probable magnesium transporter NIPA3	-	4	363-382
			Cluster-18233.61380	-	-	3	28-47
			Cluster-18233.6140	-	-	3	299-318
			Cluster-18233.63745	Protein LHCP TRANSLOCATION DEFECT	-	4	199-217
			Cluster-18233.64596	-	-	3.5	713-731
			Cluster-18233.64598	-	-	3.5	724-742
			Cluster-18233.64973	-	-	3.5	699-717
			Cluster-18233.66556	Transposon Ty3-G Gag-Pol polyprotein	-	4	1420-1438
			Cluster-18233.69550	-	-	4	129-147
			Cluster-18233.69552	-	-	4	129-147
			Cluster-18233.71884	-	-	4	92-110
			Cluster-18233.7220	-	-	3	450-468
			Cluster-18233.7425	-	-	2	497-515
			Cluster-18233.74623	-	-	4	76-94
			Cluster-18233.74625	DnaJ homolog subfamily B member 1	DNAJB4	3	219-237
			Cluster-18233.77564	Probable magnesium transporter NIPA4	-	4	360-379
			Cluster-18233.794	Retrovirus-related Pol polyprotein from transposon TNT 1-94	-	3	784-803
			Cluster-18233.8331	-	-	3	488-506
			Cluster-18233.8332	HVA22-like protein j	REEP1_2_3_4	3	921-939
			Cluster-18985.0	Polyamine oxidase 1	MPAO, PAO1	3	1481-1498
			Cluster-3504.0	-	-	3	166-183
			Cluster-4103.0	-	-	3.5	220-239
			Cluster-5379.0	-	-	4	106-124
			Cluster-6794.0	-	-	4	436-454
			Cluster-8279.1	-	-	3	4-23
			Cluster-8291.0	-	-	2.5	6-25
miR6300	ib-miR6300	GUCGUUGUAGUAUAGUGG	Cluster-18233.67464	Adenine nucleotide transporter BT1, chloroplastic/mitochondrial	-	4	1137-1153
			Cluster-18233.67462	Adenine nucleotide transporter BT1, chloroplastic/mitochondrial	-	4	1137-1153
			Cluster-18233.67465	Adenine nucleotide transporter BT1, chloroplastic/mitochondrial	-	4	1217-1233
			Cluster-10843.0	LINE-1 retrotransposable element ORF2 protein	-	4	3571-3587
			Cluster-10843.1	-	-	4	1173-1189
			Cluster-18233.10388	Dual specificity protein phosphatase PHS1	K14165	0	10-27
			Cluster-18233.10769	Increased DNA methylation 3	-	4	202-219
			Cluster-18233.1382	Hydroxyphenylpyruvate reductase	HPR2	4	711-728
			Cluster-18233.181	Cold-regulated 413 plasma membrane protein 2	-	4	158-175
			Cluster-18233.19525	-	-	3.5	502-519
			Cluster-18233.198	-	-	4	611-629
			Cluster-18233.21612	-	-	0	10-27
			Cluster-18233.25792	NADH-ubiquinone oxidoreductase chain 2	ND2	4	642-660
			Cluster-18233.29875	-	-	3.5	51-68
			Cluster-18233.3032	-	-	3.5	11-28
			Cluster-18233.30557	Tubulin beta chain	TUBB	4	201-219
			Cluster-18233.31457	NADH-ubiquinone oxidoreductase chain 2	ND2	4	624-642
			Cluster-18233.32239	Cyclin-dependent kinase F-4	MAK	4	1736-1752
			Cluster-18233.33901	-	-	4	560-578
			Cluster-18233.34959	Protein trichome birefringence-like 39	-	4	1171-1187
			Cluster-18233.35419	Probably inactive leucine-rich repeat receptor-like protein kinase At5g48380	-	3	2074-2090
			Cluster-18233.35633	NEP1-interacting protein 1	-	4	15-32
			Cluster-18233.35895	-	-	3.5	318-335
			Cluster-18233.36780	Aspartate-semialdehyde dehydrogenase	asd	3	274-290
			Cluster-18233.37265	-	-	3.5	51-68
			Cluster-18233.37266	-	-	3.5	51-68
			Cluster-18233.39564	Cyclin-dependent kinase F-4	MAK	4	1736-1752
			Cluster-18233.3963	-	-	4	765-781
			Cluster-18233.39761	TVP38/TMEM64 family membrane protein slr0305	-	3	201-218
			Cluster-18233.40205	Transcription factor MYB114	MYBP	3.5	159-177
			Cluster-18233.40206	Transcription factor MYB75	MYBP	3.5	159-177
			Cluster-18233.40693	Calcium-dependent protein kinase 28	CPK	4	245-262
			Cluster-18233.44997	TVP38/TMEM64 family membrane protein slr0305	-	3	201-218
			Cluster-18233.45308	Cyclin-dependent kinase F-4	MAK	4	1736-1752
			Cluster-18233.45454	Glutathione S-transferase F11	GST, gst	4	439-455
			Cluster-18233.46708	NEP1-interacting protein 1	-	4	47-64
			Cluster-18233.47025	Calcium-dependent protein kinase 28	CPK	4	244-261
			Cluster-18233.49913	Histone-lysine N-methyltransferase ATX2	-	4	569-585
			Cluster-18233.51366	Probable receptor-like protein kinase At5g15080	-	4	1794-1810
			Cluster-18233.51367	Probable receptor-like protein kinase At5g15080	-	4	1953-1969
			Cluster-18233.53143	Protein trichome birefringence-like 39	-	4	992-1008
			Cluster-18233.58372	Transcription factor GTE4	-	4	584-600
			Cluster-18233.60396	-	-	4	227-243
			Cluster-18233.69695	Non-specific lipid-transfer protein-like protein At5g64080	-	3.5	432-449
			Cluster-18233.7222	Probable receptor-like protein kinase At5g15080	-	4	1972-1988
			Cluster-18233.73416	KH domain-containing protein At1g09660/At1g09670	QKI	4	1446-1463
			Cluster-18233.73417	KH domain-containing protein At1g09660/At1g09670	QKI	4	1374-1391
			Cluster-18233.75154	COBRA-like protein 7	-	3.5	1526-1542
			Cluster-18233.75743	Beta-galactosidase 3	-	4	867-885
			Cluster-18233.76311	-	-	3.5	613-630
			Cluster-18233.81100	Cytochrome P450 81D11	CYP81E1_7	4	1171-1188
			Cluster-18233.81102	Cytochrome P450 81D11	CYP81E1_7	4	1071-1088
			Cluster-22768.0	-	-	3.5	626-643
			Cluster-8604.0	-	-	4	64-81
			Cluster-9231.0	Indole-3-acetic acid-amido synthetase GH3.6	GH3	4	90-106
miR6137	ib-miR6173	AGCCGUAAACGAUGGAUACU	Cluster-18233.23716	-	-	4	249-269
			Cluster-18233.27825	Probable E3 ubiquitin-protein ligase ARI10	-	4	289-307
			Cluster-18233.34754	-	-	0	79-98
			Cluster-18233.38315	-	-	4	198-217
			Cluster-18233.44974	-	-	4	198-217
			Cluster-18233.44986	-	-	4	198-217
			Cluster-18233.46324	-	-	4	1506-1525
			Cluster-18233.46402	-	-	3.5	199-218
			Cluster-18233.46429	-	-	1	147-166
			Cluster-18233.46607	-	-	0	148-167
			Cluster-18233.48960	-	-	1	147-166
			Cluster-18233.51519	-	-	3.5	147-166
			Cluster-18233.70715	Exportin-T	XPOT	4	529-548
			Cluster-18233.70716	Exportin-T	XPOT	4	410-429
			Cluster-18233.70717	Exportin-T	XPOT	4	529-548
miR5658	ib-miR5658	AUGAUGAUGAUGAUGAUGAAA	Cluster-18233.41609	Rapid alkalinization factor	-	1	489-509
			Cluster-18233.45183	Protein TIME FOR COFFEE	-	2	3057-3077
			Cluster-18233.44250	RING finger and transmembrane domain-containing protein 2	-	3.5	308-328
			Cluster-18233.29398	RING finger and transmembrane domain-containing protein 2	-	3.5	308-328
			Cluster-18233.43073	Protein TIME FOR COFFEE	-	2	3043-3063
			Cluster-21407.0	Cytokinin riboside 5'-monophosphate phosphoribohydrolase LOG2	-	3	2-22
			Cluster-18233.46058	Protein TIME FOR COFFEE	-	2	3042-3062
			Cluster-18233.45961	Probable WRKY transcription factor 13	-	3.5	438-458
			Cluster-18233.48871	Probable WRKY transcription factor 13	-	3.5	444-464
			Cluster-18233.96	Probable cytokinin riboside 5'-monophosphate phosphoribohydrolase LOGL1	K06966	3	2-22
			Cluster-10073.0	Zinc finger protein NUTCRACKER	-	3	656-676
			Cluster-10389.0	Aquaporin TIP2-1	TIP	4	168-188
			Cluster-10663.0	-	-	4	961-981
			Cluster-10663.1	-	-	4	582-602
			Cluster-10663.2	-	-	4	958-978
			Cluster-11050.0	-	-	4	378-398
			Cluster-11709.0	-	KIF15	4	589-608
			Cluster-11807.0	-	-	3	497-517
			Cluster-11820.0	-	-	4	1-21
			Cluster-11975.1	-	-	3	417-437
			Cluster-12345.0	Glucuronoxylan 4-O-methyltransferase 2	-	4	679-698
			Cluster-12584.0	-	-	4	261-281
			Cluster-12799.0	G-protein coupled receptor 1	-	2.5	138-158
			Cluster-1291.0	Osteopontin	-	3	1031-1051
			Cluster-13038.0	-	-	1	355-375
			Cluster-13382.0	-	-	3	356-376
			Cluster-13567.0	-	-	2	139-159
			Cluster-13656.0	-	-	2.5	169-189
			Cluster-13894.0	-	-	1	69-89
			Cluster-14184.0	Probable E3 ubiquitin-protein ligase XBOS34	-	4	439-459
			Cluster-1426.0	3-ketoacyl-CoA synthase 10	KCS	4	467-487
			Cluster-14336.0	-	-	1	355-375
			Cluster-14437.0	-	-	4	277-297
			Cluster-14581.0	NAC domain-containing protein 90	-	4	327-347
			Cluster-14825.0	AP2-like ethylene-responsive transcription factor ANT	OVM, ANT	4	497-517
			Cluster-15117.0	Zinc finger protein 2	-	2	33-53
			Cluster-15218.1	MADS-box protein JOINTLESS	-	3	121-141
			Cluster-15371.0	Probable E3 ubiquitin-protein ligase XBOS34	-	4	54-74
			Cluster-15471.0	-	-	3.5	104-125
			Cluster-15776.0	Putative clathrin assembly protein At5g35200	-	3	5-25
			Cluster-16126.0	Transcription factor CYCLOIDEA (Fragment)	-	4	661-681
			Cluster-16682.0	-	-	4	182-202
			Cluster-1680.0	-	-	3	121-141
			Cluster-17018.0	-	-	3.5	345-365
			Cluster-17290.0	Probable myosin-binding protein 5	-	4	245-265
			Cluster-17734.1	-	-	2.5	746-766
			Cluster-17766.0	Transcription factor ORG2	-	4	659-679
			Cluster-17787.0	-	-	3	297-317
			Cluster-17904.0	46 kDa FK506-binding nuclear protein	FPR3_4	2.5	600-620
			Cluster-18233.10114	Inactive protein RESTRICTED TEV MOVEMENT 2	-	3	310-330
			Cluster-18233.10959	-	-	4	30-50
			Cluster-18233.11100	-	-	2	1349-1369
			Cluster-18233.11101	-	-	2	1116-1136
			Cluster-18233.11758	Protein kinase APK1B, chloroplastic	IRAK4	4	966-986
			Cluster-18233.11759	Protein kinase APK1B, chloroplastic	IRAK4	4	1014-1034
			Cluster-18233.11762	Protein kinase APK1B, chloroplastic	IRAK4	4	966-986
			Cluster-18233.11763	Protein kinase APK1B, chloroplastic	IRAK4	4	966-986
			Cluster-18233.11867	Transcription factor ORG2	-	4	650-670
			Cluster-18233.1197	-	-	4	846-866
			Cluster-18233.12223	-	-	3	9-29
			Cluster-18233.12471	-	-	2	605-625
			Cluster-18233.12473	Transcription factor bHLH68	-	4	147-167
			Cluster-18233.12671	-	-	1	127-147
			Cluster-18233.12693	SNAP25 homologous protein SNAP33	SNAP25	3.5	896-915
			Cluster-18233.13325	-	-	4	202-223
			Cluster-18233.1411	AT-hook motif nuclear-localized protein 23	-	4	1151-1171
			Cluster-18233.14264	Probable serine/threonine-protein kinase Cx32, chloroplastic	-	3	194-214
			Cluster-18233.14725	-	-	2	695-714
			Cluster-18233.14726	-	-	4	97-117
			Cluster-18233.14727	-	-	4	97-117
			Cluster-18233.14728	-	-	4	97-117
			Cluster-18233.14861	Zinc finger protein MAGPIE	-	3	629-649
			Cluster-18233.15103	E3 ubiquitin ligase BIG BROTHER-related	BB	4	907-927
			Cluster-18233.15104	E3 ubiquitin ligase BIG BROTHER-related	BB	4	907-927
			Cluster-18233.15643	Pollen-specific protein SF21	-	3	52-73
			Cluster-18233.16059	Pentatricopeptide repeat-containing protein At2g15820, chloropastic	-	3	1613-1633
			Cluster-18233.16275	U-box domain-containing protein 44	-	2.5	39-59
			Cluster-18233.16276	U-box domain-containing protein 44	-	2.5	39-59
			Cluster-18233.16565	-	-	4	33-53
			Cluster-18233.16719	DDB1- and CUL4-associated factor 8	WDR42A	4	4-24
			Cluster-18233.16814	Transcription factor bHLH112	-	4	218-238
			Cluster-18233.17376	-	-	4	101-121
			Cluster-18233.17584	Transcription factor bHLH133	-	2	1115-1136
			Cluster-18233.17611	Probable xyloglucan endotransglucosylase/hydrolase protein 16	E2.4.1.207	1	284-304
			Cluster-18233.18033	WUSCHEL-related homeobox 4	-	4	245-265
			Cluster-18233.18109	-	-	2	293-313
			Cluster-18233.18110	-	-	2	588-608
			Cluster-18233.18111	-	-	2	585-605
			Cluster-18233.18116	Chaperone protein DnaJ	DNAJB6	1.5	527-547
			Cluster-18233.18523	E3 ubiquitin-protein ligase Topors	-	3	2075-2095
			Cluster-18233.1927	-	-	2	917-937
			Cluster-18233.19524	-	-	3.5	375-395
			Cluster-18233.1990	-	MTERFD	4	36-55
			Cluster-18233.19955	Alpha-galactosidase	E3.2.1.22B, galA, rafA	4	186-205
			Cluster-18233.20050	Putative zinc finger protein CONSTANS-LIKE 11	-	2	13-33
			Cluster-18233.20051	-	-	2	603-623
			Cluster-18233.20052	-	-	2	613-633
			Cluster-18233.20642	-	-	2	1-21
			Cluster-18233.20644	-	-	2	1-21
			Cluster-18233.20950	-	-	2	1-21
			Cluster-18233.21682	-	-	3	969-989
			Cluster-18233.21708	ATP sulfurylase 2	PAPSS	3	50-70
			Cluster-18233.21735	-	-	4	798-818
			Cluster-18233.21737	-	-	4	819-839
			Cluster-18233.21837	SNAP25 homologous protein SNAP33	SNAP25	3.5	452-471
			Cluster-18233.22612	Putative DEAD-box ATP-dependent RNA helicase 29	DDX54, DBP10	4	1267-1286
			Cluster-18233.22712	Probable LRR receptor-like serine/threonine-protein kinase RFK1	-	3	83-102
			Cluster-18233.22863	-	-	2	321-341
			Cluster-18233.22864	-	-	2	1-21
			Cluster-18233.22935	-	-	2.5	285-305
			Cluster-18233.22951	-	-	4	210-230
			Cluster-18233.23055	E3 ubiquitin-protein ligase RKP	KPC1, RNF123	3	3332-3352
			Cluster-18233.23365	-	-	4	40-61
			Cluster-18233.23413	ENHANCER OF AG-4 protein 2	-	3.5	3233-3253
			Cluster-18233.23473	-	-	4	939-959
			Cluster-18233.23474	-	-	4	394-414
			Cluster-18233.23537	1-phosphatidylinositol-3-phosphate 5-kinase FAB1B	PIKFYVE, FAB1	4	1836-1856
			Cluster-18233.23781	-	-	3.5	490-510
			Cluster-18233.24483	-	-	4	582-602
			Cluster-18233.24693	-	-	3	219-238
			Cluster-18233.2508	-	-	3.5	110-130
			Cluster-18233.25434	Probable CCR4-associated factor 1 homolog 9	CNOT7_8, CAF1, POP2	2	97-117
			Cluster-18233.25513	BAG family molecular chaperone regulator 1	-	4	1294-1314
			Cluster-18233.25560	Protein trichome birefringence-like 10	-	4	6-26
			Cluster-18233.25561	Protein trichome birefringence-like 10	-	4	6-26
			Cluster-18233.25592	Proline-rich receptor-like protein kinase PERK10	-	4	56-76
			Cluster-18233.25593	Proline-rich receptor-like protein kinase PERK10	-	4	56-76
			Cluster-18233.25793	-	-	3	998-1018
			Cluster-18233.25794	-	-	3	998-1018
			Cluster-18233.25795	-	-	3	1187-1207
			Cluster-18233.27046	Extended synaptotagmin-3	-	4	1004-1024
			Cluster-18233.27313	-	-	4	147-166
			Cluster-18233.27478	-	SETX, ALS4	4	11-31
			Cluster-18233.27765	U-box domain-containing protein 44	-	2.5	39-59
			Cluster-18233.27766	U-box domain-containing protein 44	-	2.5	39-59
			Cluster-18233.27824	Probable E3 ubiquitin-protein ligase ARI10	-	4	1213-1233
			Cluster-18233.27825	Probable E3 ubiquitin-protein ligase ARI10	-	4	1217-1237
			Cluster-18233.27891	Vesicle-associated protein 2-2	-	2.5	1220-1240
			Cluster-18233.28345	Thioredoxin-like 1-1, chloroplastic	-	1	250-270
			Cluster-18233.28467	-	-	3	187-206
			Cluster-18233.28512	Chitotriosidase-1	-	3	124-144
			Cluster-18233.28588	Probable inactive dual specificity protein phosphatase-like At4g18593	DUSP12, YVH1	4	351-371
			Cluster-18233.28809	Transcription factor TCP20	-	4	416-436
			Cluster-18233.29317	-	-	4	1160-1180
			Cluster-18233.29370	E3 ubiquitin-protein ligase XBAT33	XBAT32_33	3	1746-1766
			Cluster-18233.29561	-	-	3	4495-4515
			Cluster-18233.29590	GATA transcription factor 26	-	2	2-22
			Cluster-18233.29591	GATA transcription factor 26	-	2	2-22
			Cluster-18233.29759	ENHANCER OF AG-4 protein 2	-	3.5	4205-4225
			Cluster-18233.30121	-	-	3.5	276-296
			Cluster-18233.30325	Serine/threonine-protein phosphatase 2A 65 kDa regulatory subunit A beta isoform	PPP2R1	3	1935-1955
			Cluster-18233.30375	-	-	2	1236-1256
			Cluster-18233.30508	-	-	2	118-137
			Cluster-18233.31016	ENHANCER OF AG-4 protein 2	-	3.5	5105-5125
			Cluster-18233.31083	-	-	3	474-494
			Cluster-18233.32201	-	SETX, ALS4	4	11-31
			Cluster-18233.32424	Calcium-transporting ATPase 12, plasma membrane-type	E3.6.3.8	2	2630-2650
			Cluster-18233.32425	-	-	3	477-496
			Cluster-18233.32467	Elongation factor 1-beta' OS=Bombyx mori PE=1 SV=2	EEF1B	3.5	494-514
			Cluster-18233.32519	TMV resistance protein N	-	4	825-845
			Cluster-18233.32666	-	-	2	1336-1356
			Cluster-18233.32667	-	-	2	1251-1271
			Cluster-18233.3275	-	-	2.5	80-100
			Cluster-18233.32832	Protein EXECUTER 1, chloroplastic	-	3	15-35
			Cluster-18233.32833	Protein EXECUTER 1, chloroplastic	-	3	15-35
			Cluster-18233.32910	2-methylene-furan-3-one reductase	EO	4	1-21
			Cluster-18233.33310	BSD domain-containing protein 1	-	4	289-309
			Cluster-18233.33318	-	-	2.5	292-312
			Cluster-18233.33319	-	-	2.5	271-291
			Cluster-18233.33337	-	-	4	46-67
			Cluster-18233.33582	Ubiquitin-conjugating enzyme E2 34	UBE2J2, NCUBE2, UBC6	4	1359-1379
			Cluster-18233.33687	Hypersensitive-induced response protein 1	PPIP5K, VIP	3	1693-1713
			Cluster-18233.33691	Inositol hexakisphosphate and diphosphoinositol-pentakisphosphate kinase 1	PPIP5K, VIP	3	1697-1717
			Cluster-18233.33692	Inositol hexakisphosphate and diphosphoinositol-pentakisphosphate kinase 1	PPIP5K, VIP	3	1693-1713
			Cluster-18233.33696	Inositol hexakisphosphate and diphosphoinositol-pentakisphosphate kinase 1	PPIP5K, VIP	3	1798-1818
			Cluster-18233.33793	-	-	3.5	390-410
			Cluster-18233.33884	Ribosome maturation protein SBDS	SDO1, SBDS	4	553-573
			Cluster-18233.33885	Ribosome maturation protein SBDS	SDO1, SBDS	4	573-593
			Cluster-18233.33967	-	-	4	632-651
			Cluster-18233.34014	Calreticulin	CALR	4	459-479
			Cluster-18233.34234	Serine/threonine-protein kinase SRPK	SRPK3, STK23	4	2531-2551
			Cluster-18233.34237	Zinc finger BED domain-containing protein RICESLEEPER 3	-	4	220-240
			Cluster-18233.34238	Zinc finger BED domain-containing protein RICESLEEPER 2	-	4	220-240
			Cluster-18233.34516	Two-component response regulator ARR1	RNF111	2	178-198
			Cluster-18233.34656	Putative DEAD-box ATP-dependent RNA helicase 29	DDX54, DBP10	4	1077-1096
			Cluster-18233.34657	Putative DEAD-box ATP-dependent RNA helicase 29	DDX54, DBP10	4	1234-1253
			Cluster-18233.34661	-	-	3	1373-1392
			Cluster-18233.3518	Chloride channel protein CLC-e	-	4	944-964
			Cluster-18233.35341	-	-	2	273-293
			Cluster-18233.35433	Structural maintenance of chromosomes protein 3	SMC3, CSPG6	4	753-773
			Cluster-18233.35597	Pre-mRNA-splicing factor CWC22 homolog	CWC22	4	1338-1358
			Cluster-18233.35730	-	-	4	160-179
			Cluster-18233.35776	AT-rich interactive domain-containing protein 5	-	4	1330-1350
			Cluster-18233.36150	Two-component response regulator ARR1	RNF111	2	178-198
			Cluster-18233.36271	Two-component response regulator ARR1	RNF111	2	178-198
			Cluster-18233.36273	Two-component response regulator ARR1	RNF111	2	178-198
			Cluster-18233.36275	Two-component response regulator ARR1	RNF111	2	178-198
			Cluster-18233.36276	Two-component response regulator ARR1	RNF111	2	178-198
			Cluster-18233.36277	Two-component response regulator ARR1	RNF111	2	178-198
			Cluster-18233.36339	-	-	4	1814-1834
			Cluster-18233.36388	Putative DEAD-box ATP-dependent RNA helicase 29	DDX54, DBP10	4	1222-1241
			Cluster-18233.36427	Pentatricopeptide repeat-containing protein At2g15820, chloropastic	-	3	1728-1748
			Cluster-18233.36440	Pentatricopeptide repeat-containing protein At2g15820, chloropastic	-	3	1642-1662
			Cluster-18233.36441	Pentatricopeptide repeat-containing protein At2g15820, chloropastic	-	3	1728-1748
			Cluster-18233.36907	Ribosomal RNA processing protein 1 homolog B	RRP1	4	620-640
			Cluster-18233.37068	E3 ubiquitin-protein ligase XBAT33	XBAT32_33	3	1514-1534
			Cluster-18233.37404	-	-	4	1285-1306
			Cluster-18233.37468	-	-	2	273-293
			Cluster-18233.37903	Nuclear transcription factor Y subunit B-3	-	4	304-324
			Cluster-18233.37908	DEAD-box ATP-dependent RNA helicase 45	DDX46, PRP5	4	4047-4067
			Cluster-18233.38206	-	-	4	1160-1180
			Cluster-18233.38305	-	-	4	1287-1308
			Cluster-18233.38361	17.5 kDa class I heat shock protein	HSP20	3.5	75-96
			Cluster-18233.38495	-	-	3	461-480
			Cluster-18233.38515	Proline-rich receptor-like protein kinase PERK10	-	4	56-76
			Cluster-18233.38818	E3 ubiquitin-protein ligase RKP	KPC1, RNF123	3	3332-3352
			Cluster-18233.38943	-	-	3	459-479
			Cluster-18233.38973	Putative DEAD-box ATP-dependent RNA helicase 29	DDX54, DBP10	4	1022-1041
			Cluster-18233.38976	Protein TRANSPARENT TESTA 12	TC.MATE, SLC47A, norM, mdtK, dinF	4	1358-1378
			Cluster-18233.39037	Ribosome maturation protein SBDS	SDO1, SBDS	4	557-577
			Cluster-18233.39139	Transcription repressor OFP1	-	3	147-167
			Cluster-18233.39143	Transcription repressor OFP1	-	3	147-167
			Cluster-18233.39255	Cytochrome P450 82C4	E1.14.-.-	4	1460-1480
			Cluster-18233.39256	Cytochrome P450 82C4	E1.14.-.-	4	950-970
			Cluster-18233.39264	Shaggy-related protein kinase theta	GSK3B	1	1-21
			Cluster-18233.39270	Transportin-1	TNPO1	1	1987-2007
			Cluster-18233.39350	-	-	4	382-402
			Cluster-18233.39660	Nuclear poly(A) polymerase 1	PAP	4	1363-1382
			Cluster-18233.39684	-	-	1	1-21
			Cluster-18233.39685	Eukaryotic translation initiation factor 5B	EIF5B	1	4752-4772
			Cluster-18233.39769	Homeobox protein knotted-1-like 1	-	2.5	383-403
			Cluster-18233.39774	-	-	3.5	675-695
			Cluster-18233.39893	PHD finger protein At1g33420	-	3	343-363
			Cluster-18233.39908	LOB domain-containing protein 4	-	3.5	236-256
			Cluster-18233.39945	WD-40 repeat-containing protein MSI1	RBBP4, HAT2, CAF1, MIS16	3.5	285-305
			Cluster-18233.40137	-	-	3.5	675-695
			Cluster-18233.40354	ENHANCER OF AG-4 protein 2	-	3.5	4910-4930
			Cluster-18233.40355	ENHANCER OF AG-4 protein 2	-	3.5	3244-3264
			Cluster-18233.40527	-	-	4	246-266
			Cluster-18233.40570	-	SETX, ALS4	4	11-31
			Cluster-18233.40612	Coiled-coil domain-containing protein 94	-	2	389-409
			Cluster-18233.40813	-	-	1	549-569
			Cluster-18233.40866	Putative E3 ubiquitin-protein ligase XBAT31	-	1.5	2010-2030
			Cluster-18233.41097	60S ribosomal protein L5	RP-L5e, RPL5	4	4-24
			Cluster-18233.41302	Methylesterase 3	-	3	910-930
			Cluster-18233.4137	Uncharacterized transporter C11D3.06	TC.MATE, SLC47A, norM, mdtK, dinF	3	503-523
			Cluster-18233.41581	-	-	4	1977-1997
			Cluster-18233.41668	Ribosome maturation protein SBDS	SDO1, SBDS	4	603-623
			Cluster-18233.41779	Probable UMP/CMP kinase 2	CMPK1, UMPK	4	13-33
			Cluster-18233.41810	Bifunctional nuclease 1	-	3	106-126
			Cluster-18233.41868	Phosphoinositide phosphatase SAC4	-	4	143-163
			Cluster-18233.41871	Phosphoinositide phosphatase SAC3	-	4	143-163
			Cluster-18233.41874	Phosphoinositide phosphatase SAC4	-	4	143-163
			Cluster-18233.41916	-	-	3.5	75-95
			Cluster-18233.42064	-	-	3.5	1739-1759
			Cluster-18233.42072	MORC family CW-type zinc finger protein 3	-	2.5	1186-1206
			Cluster-18233.42210	Coiled-coil domain-containing protein 94	-	3	187-207
			Cluster-18233.42611	-	SETX, ALS4	4	11-31
			Cluster-18233.42770	-	-	1	61-81
			Cluster-18233.42801	-	-	1	61-81
			Cluster-18233.43071	-	-	3	622-642
			Cluster-18233.43229	E3 ubiquitin-protein ligase RKP	KPC1, RNF123	3	3332-3352
			Cluster-18233.43231	Vesicle-associated membrane protein 727	ATVAMP72	4	804-824
			Cluster-18233.43290	WEB family protein At5g16730, chloroplastic	-	1	375-395
			Cluster-18233.43403	Ubiquitin-conjugating enzyme E2 34	UBE2J2, NCUBE2, UBC6	4	1442-1462
			Cluster-18233.43580	ENHANCER OF AG-4 protein 2	-	3.5	4933-4953
			Cluster-18233.43609	Something about silencing protein 10	UTP3, SAS10	3	2054-2074
			Cluster-18233.43740	-	-	4	511-531
			Cluster-18233.43920	Spliceosome-associated protein CWC15 homolog	CWC15	1	658-678
			Cluster-18233.44088	Protein ASPARTIC PROTEASE IN GUARD CELL 2	-	3	1-21
			Cluster-18233.44298	Probable mitochondrial chaperone BCS1-B	BCS1	2.5	931-951
			Cluster-18233.44451	Uncharacterized protein At5g39570	-	1	1039-1059
			Cluster-18233.44500	Protein LIGHT-DEPENDENT SHORT HYPOCOTYLS 10	-	3	703-723
			Cluster-18233.44565	Thaumatin-like protein 1	-	4	1120-1141
			Cluster-18233.44566	Thaumatin-like protein 1	-	4	1110-1131
			Cluster-18233.44613	G patch domain-containing protein TGH	GPATCH1	4	1512-1532
			Cluster-18233.44741	-	-	4	1172-1192
			Cluster-18233.44768	G patch domain-containing protein TGH	GPATCH1	4	3106-3126
			Cluster-18233.44795	TMV resistance protein N	-	4	1338-1358
			Cluster-18233.44802	-	-	2	160-180
			Cluster-18233.44945	Nucleosome assembly protein 1;4	NAP1L1, NRP	2.5	940-960
			Cluster-18233.45025	Uncharacterized protein C24B11.05	K07025	4	1138-1157
			Cluster-18233.45033	-	-	3	1012-1032
			Cluster-18233.45034	-	-	3	997-1017
			Cluster-18233.45101	BSD domain-containing protein 1	-	4	289-309
			Cluster-18233.45157	Rho GTPase-activating protein REN1	-	3	1-21
			Cluster-18233.45160	Plastidial pyruvate kinase 2	PK, pyk	4	2274-2293
			Cluster-18233.45253	RAN GTPase-activating protein 2	RANGAP1	2	389-409
			Cluster-18233.45254	Coiled-coil domain-containing protein 94	-	2	389-409
			Cluster-18233.4534	-	-	2.5	311-331
			Cluster-18233.45501	Probable serine/threonine-protein kinase dyrk2	-	3	1191-1211
			Cluster-18233.45502	Something about silencing protein 10	UTP3, SAS10	3	2105-2125
			Cluster-18233.45506	E3 ubiquitin-protein ligase RNF4	-	4	693-713
			Cluster-18233.45543	-	-	4	703-723
			Cluster-18233.45701	-	-	4	1578-1598
			Cluster-18233.45744	La-related protein 1A	LARP1	4	1431-1451
			Cluster-18233.45839	ABC transporter F family member 4	ABCF1	4	1553-1573
			Cluster-18233.45870	B2 protein	-	2	459-479
			Cluster-18233.45985	Something about silencing protein 10	UTP3, SAS10	3	2074-2094
			Cluster-18233.46010	Trihelix transcription factor ASIL2	-	3.5	635-655
			Cluster-18233.46161	PHD finger protein At1g33420	-	3	343-363
			Cluster-18233.46164	Ubiquitin-activating enzyme E1 1	UBE1, UBA1	3.5	282-302
			Cluster-18233.46175	DDB1- and CUL4-associated factor homolog 1	VPRBP, DCAF1	3	478-498
			Cluster-18233.46215	Protein LIGHT-DEPENDENT SHORT HYPOCOTYLS 10	-	3	399-419
			Cluster-18233.46252	Protein SMG7	SMG7, EST1C	4	2205-2225
			Cluster-18233.46360	-	-	4	1004-1024
			Cluster-18233.46376	-	-	2	416-436
			Cluster-18233.46807	DEAD-box ATP-dependent RNA helicase 31	MSS116	2	1816-1836
			Cluster-18233.46918	Xyloglucan endotransglucosylase/hydrolase protein 15	E2.4.1.207	4	282-302
			Cluster-18233.46919	Xyloglucan endotransglucosylase/hydrolase protein 15	E2.4.1.207	4	282-302
			Cluster-18233.46988	B2 protein	-	2	459-479
			Cluster-18233.47230	Trihelix transcription factor ASIL2	-	3.5	134-154
			Cluster-18233.47284	-	-	3	490-510
			Cluster-18233.47361	Nascent polypeptide-associated complex subunit alpha-like protein	EGD2, NACA	3	797-817
			Cluster-18233.47433	Multiple RNA-binding domain-containing protein 1	MRD1, RBM19	3.5	2170-2190
			Cluster-18233.47476	Lon protease homolog 2, peroxisomal	lon	4	3031-3051
			Cluster-18233.47515	Shaggy-related protein kinase theta	-	1	1-21
			Cluster-18233.47569	Probable pectate lyase 22	-	1.5	1668-1688
			Cluster-18233.47586	WEB family protein At5g16730, chloroplastic	-	1	366-386
			Cluster-18233.47630	Importin subunit alpha-1a	-	1	2511-2531
			Cluster-18233.47669	-	-	4	38-58
			Cluster-18233.4768	-	-	3	356-376
			Cluster-18233.4808	AP2-like ethylene-responsive transcription factor ANT	OVM, ANT	4	686-706
			Cluster-18233.48227	ATP-dependent helicase BRM	SMARCA2_4	2	14-34
			Cluster-18233.48241	-	-	4	698-718
			Cluster-18233.48265	Importin subunit alpha-1a	-	1	2529-2549
			Cluster-18233.48275	Transcription initiation factor TFIID subunit 1	TAF1	3	6488-6508
			Cluster-18233.48276	Transcription initiation factor TFIID subunit 1	TAF1	3	6466-6486
			Cluster-18233.48387	Probable myosin-binding protein 5	-	4	223-243
			Cluster-18233.48757	Choline-phosphate cytidylyltransferase 1	PCYT1	4	318-338
			Cluster-18233.48810	Putative chromatin-remodeling complex ATPase chain	SMARCA5, SNF2H, ISWI	4	1193-1213
			Cluster-18233.48811	Putative chromatin-remodeling complex ATPase chain	SMARCA5, SNF2H, ISWI	4	1067-1087
			Cluster-18233.48875	Casein kinase I homolog 2	-	4	2672-2692
			Cluster-18233.48901	Nucleosome assembly protein 1;4	NAP1L1, NRP	2.5	912-932
			Cluster-18233.48928	Lysine-specific demethylase JMJ25	KDM3	3.5	4175-4195
			Cluster-18233.48930	Lysine-specific demethylase JMJ25	KDM3	3.5	4350-4370
			Cluster-18233.48977	-	-	4	192-212
			Cluster-18233.49040	WEB family protein At5g16730, chloroplastic	-	1	366-386
			Cluster-18233.49157	-	-	1	587-607
			Cluster-18233.49220	Importin subunit alpha-1a	-	1	2529-2549
			Cluster-18233.49396	Probable polyol transporter 4	-	2	1832-1852
			Cluster-18233.49688	-	-	4	24-44
			Cluster-18233.49760	-	-	2	10-30
			Cluster-18233.49960	WEB family protein At5g16730, chloroplastic	-	1	354-374
			Cluster-18233.50078	Homeobox protein knotted-1-like 1	-	2.5	414-434
			Cluster-18233.50174	Serine/arginine repetitive matrix protein 2	SRRM2, SRM300	3.5	441-460
			Cluster-18233.50226	Homeobox protein knotted-1-like 1	-	2.5	398-418
			Cluster-18233.50676	Putative DEAD-box ATP-dependent RNA helicase 29	DDX54, DBP10	4	1022-1041
			Cluster-18233.51043	Pleckstrin homology domain-containing family M member 3	KIAA0226	3	2887-2907
			Cluster-18233.51044	Pleckstrin homology domain-containing family M member 3	KIAA0226	3	2887-2907
			Cluster-18233.51157	Lysine-specific demethylase JMJ25	KDM3	3.5	4394-4414
			Cluster-18233.51158	Lysine-specific demethylase JMJ25	KDM3	3.5	4211-4231
			Cluster-18233.51196	-	-	4	157-176
			Cluster-18233.51197	-	-	4	31-50
			Cluster-18233.51239	-	-	2	1331-1351
			Cluster-18233.51289	Zinc finger BED domain-containing protein RICESLEEPER 2	-	4	220-240
			Cluster-18233.51293	Zinc finger BED domain-containing protein RICESLEEPER 2	-	4	220-240
			Cluster-18233.51312	Structural maintenance of chromosomes protein 3	SMC3, CSPG6	4	753-773
			Cluster-18233.51330	Histone deacetylase HDT1	-	3	807-827
			Cluster-18233.51435	Uncharacterized protein At5g08430	-	3	301-321
			Cluster-18233.51457	-	-	4	6-26
			Cluster-18233.51458	RING-H2 finger protein ATL54	-	3	929-949
			Cluster-18233.5149	-	-	4	1824-1844
			Cluster-18233.51536	-	-	3.5	367-387
			Cluster-18233.51582	Tubby-like F-box protein 8	-	4	638-658
			Cluster-18233.51904	-	-	3.5	600-620
			Cluster-18233.52027	Ocs element-binding factor 1	-	4	457-478
			Cluster-18233.52120	Pleckstrin homology domain-containing family M member 3	KIAA0226	3	2660-2680
			Cluster-18233.52135	Homeobox protein knotted-1-like 1	-	2.5	399-419
			Cluster-18233.52218	Histone deacetylase HDT1	-	3	943-963
			Cluster-18233.52221	Histone deacetylase HDT1	-	3	908-928
			Cluster-18233.52361	Sister chromatid cohesion protein PDS5 homolog B-B	-	4	2670-2689
			Cluster-18233.52588	Peptidyl-prolyl cis-trans isomerase CYP57	SDCCAG10	3	1030-1050
			Cluster-18233.52613	Sister chromatid cohesion 1 protein 4	SCC1, MCD1, RAD21	2	12-32
			Cluster-18233.52617	Sister chromatid cohesion 1 protein 4	SCC1, MCD1, RAD21	1.5	617-637
			Cluster-18233.52729	-	-	3	1012-1032
			Cluster-18233.52911	Mitogen-activated protein kinase 16	-	4	50-71
			Cluster-18233.52914	Mitogen-activated protein kinase 16	-	2	120-141
			Cluster-18233.53046	-	SETX, ALS4	4	11-31
			Cluster-18233.53170	Basic leucine zipper 63	-	2	469-490
			Cluster-18233.53230	Plant UBX domain-containing protein 8	-	3	1043-1063
			Cluster-18233.53252	Pre-rRNA-processing protein TSR2 homolog	TSR2	4	365-385
			Cluster-18233.53274	-	-	4	685-705
			Cluster-18233.53443	Thioredoxin-like 1-1, chloroplastic	-	4	980-1000
			Cluster-18233.53549	Copper transport protein ATX1	-	4	554-574
			Cluster-18233.53582	-	-	3	1431-1451
			Cluster-18233.53679	Pre-mRNA-splicing factor CWC22 homolog	CWC22	4	1362-1382
			Cluster-18233.53750	Ubiquitin-conjugating enzyme E2 34	UBE2J2, NCUBE2, UBC6	4	1442-1462
			Cluster-18233.53784	Zinc finger protein 5	-	3	205-225
			Cluster-18233.54129	DEAD-box ATP-dependent RNA helicase 45	DDX46, PRP5	4	3924-3944
			Cluster-18233.54130	G patch domain-containing protein TGH	GPATCH1	4	3087-3107
			Cluster-18233.54141	Pre-mRNA-splicing factor CWC22 homolog	CWC22	4	1362-1382
			Cluster-18233.54142	Pre-mRNA-splicing factor CWC22 homolog	CWC22	4	1338-1358
			Cluster-18233.54393	Zinc finger BED domain-containing protein RICESLEEPER 2	-	4	220-240
			Cluster-18233.54394	Zinc finger BED domain-containing protein RICESLEEPER 2	-	4	220-240
			Cluster-18233.54421	-	-	4	1828-1848
			Cluster-18233.54423	-	-	4	1828-1848
			Cluster-18233.54425	-	-	4	1828-1848
			Cluster-18233.54426	-	-	4	1828-1848
			Cluster-18233.54427	-	-	4	1814-1834
			Cluster-18233.54428	-	-	4	1823-1843
			Cluster-18233.54476	Probable serine/threonine-protein kinase Cx32, chloroplastic	-	3	194-214
			Cluster-18233.54541	Nucleosome assembly protein 1;4	NAP1L1, NRP	2.5	915-935
			Cluster-18233.54572	F-box/LRR-repeat protein At5g63520	-	3.5	1576-1596
			Cluster-18233.54574	F-box/LRR-repeat protein At5g63520	-	3.5	1565-1585
			Cluster-18233.54633	Cactin	-	2	927-947
			Cluster-18233.54634	Cactin	-	1	158-178
			Cluster-18233.54847	-	-	2	708-728
			Cluster-18233.54923	Two-component response regulator ARR1	RNF111	2	178-198
			Cluster-18233.54944	Two-component response regulator ARR11	-	2	865-885
			Cluster-18233.55059	Uncharacterized transporter YBR287W	-	3	1887-1907
			Cluster-18233.55060	Uncharacterized transporter YBR287W	-	3	1895-1915
			Cluster-18233.55183	Shaggy-related protein kinase theta	-	1	1-21
			Cluster-18233.55692	-	-	4	1160-1180
			Cluster-18233.56280	CDP-diacylglycerol-serine O-phosphatidyltransferase 1	PTDSS2	4	836-856
			Cluster-18233.56424	IST1-like protein	IST1	3.5	2456-2476
			Cluster-18233.56425	IST1 homolog	IST1	3.5	2456-2476
			Cluster-18233.56550	Probable polyol transporter 4	-	2	1832-1852
			Cluster-18233.56647	Uncharacterized protein At5g08430	-	3	301-321
			Cluster-18233.56685	Hypersensitive-induced response protein 1	PPIP5K, VIP	3	1697-1717
			Cluster-18233.56686	Inositol hexakisphosphate and diphosphoinositol-pentakisphosphate kinase 1	PPIP5K, VIP	3	1697-1717
			Cluster-18233.56687	Inositol hexakisphosphate and diphosphoinositol-pentakisphosphate kinase 1	PPIP5K, VIP	3	1693-1713
			Cluster-18233.56699	Auxin-responsive protein SAUR36	SAUR	3.5	203-223
			Cluster-18233.56748	NAC transcription factor 56	-	3	838-858
			Cluster-18233.56951	E3 ubiquitin-protein ligase XBAT33	XBAT32_33	3	1732-1752
			Cluster-18233.56952	E3 ubiquitin-protein ligase XBAT33	XBAT32_33	3	1508-1528
			Cluster-18233.56954	E3 ubiquitin-protein ligase XBAT33	XBAT32_33	3	1520-1540
			Cluster-18233.56955	E3 ubiquitin-protein ligase XBAT33	XBAT32_33	3	1520-1540
			Cluster-18233.56958	E3 ubiquitin-protein ligase XBAT33	XBAT32_33	3	1288-1308
			Cluster-18233.56960	E3 ubiquitin-protein ligase XBAT33	XBAT32_33	3	1738-1758
			Cluster-18233.56962	E3 ubiquitin-protein ligase XBAT33	XBAT32_33	3	1671-1691
			Cluster-18233.56964	E3 ubiquitin-protein ligase XBAT33	XBAT32_33	3	1453-1473
			Cluster-18233.57385	Regulator of nonsense transcripts UPF2	UPF2, RENT2	4	942-961
			Cluster-18233.57448	Armadillo repeat-containing kinesin-like protein 2	-	3	74-94
			Cluster-18233.57672	-	-	4	820-840
			Cluster-18233.57866	-	SETX, ALS4	4	11-31
			Cluster-18233.58185	-	-	2.5	398-418
			Cluster-18233.58237	DEAD-box ATP-dependent RNA helicase 31	MSS116	2	1799-1819
			Cluster-18233.58373	L-type lectin-domain containing receptor kinase VIII.1	-	4	2354-2374
			Cluster-18233.58408	-	-	4	632-652
			Cluster-18233.58409	-	-	4	632-652
			Cluster-18233.58459	-	-	4	891-912
			Cluster-18233.58507	Pentatricopeptide repeat-containing protein At2g15820, chloropastic	-	3	1597-1617
			Cluster-18233.58691	Nuclear factor related to kappa-B-binding protein	NFRKB, INO80G	3	2365-2385
			Cluster-18233.58781	Zinc finger CCCH domain-containing protein 7	-	4	5721-5741
			Cluster-18233.58783	Zinc finger CCCH domain-containing protein 7	-	4	5843-5863
			Cluster-18233.58785	Zinc finger CCCH domain-containing protein 7	-	4	5643-5663
			Cluster-18233.58786	Zinc finger CCCH domain-containing protein 7	-	4	5851-5871
			Cluster-18233.58787	Zinc finger CCCH domain-containing protein 7	-	4	5929-5949
			Cluster-18233.58800	G-type lectin S-receptor-like serine/threonine-protein kinase At4g11900	-	3	124-144
			Cluster-18233.58857	-	-	3	625-645
			Cluster-18233.58858	-	-	3	624-644
			Cluster-18233.58859	-	-	3	624-644
			Cluster-18233.5890	G-protein coupled receptor 1	-	2.5	138-158
			Cluster-18233.58906	-	-	2	1-21
			Cluster-18233.58984	Protein NRT1/ PTR FAMILY 2.13	-	4	137-157
			Cluster-18233.59063	-	-	1	1766-1786
			Cluster-18233.59064	-	-	1	1775-1795
			Cluster-18233.59204	Probable E3 ubiquitin-protein ligase HIP1	RNF111	4	892-912
			Cluster-18233.59205	Two-component response regulator ARR1	RNF111	2	178-198
			Cluster-18233.59437	-	-	3.5	2318-2338
			Cluster-18233.59591	-	-	3	42-62
			Cluster-18233.59654	Nuclear factor related to kappa-B-binding protein	NFRKB, INO80G	3	2343-2363
			Cluster-18233.59803	-	-	2	70-90
			Cluster-18233.60073	Zinc finger protein CONSTANS-LIKE 4	-	4	838-858
			Cluster-18233.60245	Probable E3 ubiquitin-protein ligase ARI10	-	4	1213-1233
			Cluster-18233.60270	B2 protein	-	3	459-479
			Cluster-18233.60364	1-phosphatidylinositol-3-phosphate 5-kinase FAB1B	PIKFYVE, FAB1	4	350-370
			Cluster-18233.60365	1-phosphatidylinositol-3-phosphate 5-kinase FAB1B	PIKFYVE, FAB1	4	350-370
			Cluster-18233.60450	-	-	3	625-645
			Cluster-18233.60826	Chloride channel protein CLC-e	-	4	935-955
			Cluster-18233.60827	-	-	4	565-585
			Cluster-18233.61010	Serine/threonine-protein kinase SRPK	SRPK3, STK23	4	2531-2551
			Cluster-18233.61038	Putative 1-phosphatidylinositol-3-phosphate 5-kinase FAB1C	PIKFYVE, FAB1	2	417-437
			Cluster-18233.61039	Putative 1-phosphatidylinositol-3-phosphate 5-kinase FAB1C	PIKFYVE, FAB1	2	417-437
			Cluster-18233.6125	Protein SHI RELATED SEQUENCE 1	-	3	207-227
			Cluster-18233.61401	-	-	4	685-705
			Cluster-18233.6142	UDP-glucose flavonoid 3-O-glucosyltransferase 6	-	4	1438-1459
			Cluster-18233.61499	Subtilisin-like protease SBT1.1	-	3	173-194
			Cluster-18233.62767		-	3	1361-1380
			Cluster-18233.62811	-	-	4	524-544
			Cluster-18233.62907	-	SPTY2D1, SPT2	3.5	659-679
			Cluster-18233.62908	Zonadhesin	SPTY2D1, SPT2	3.5	659-679
			Cluster-18233.62910	Zonadhesin	SPTY2D1, SPT2	3.5	659-679
			Cluster-18233.63492	-	-	2	441-461
			Cluster-18233.63588	B2 protein	-	2	459-479
			Cluster-18233.63830	Glucan endo-1,3-beta-glucosidase 11	-	2	18-38
			Cluster-18233.64025	-	-	4	157-176
			Cluster-18233.64331	-	SETX, ALS4	4	11-31
			Cluster-18233.64481	-	-	4	1160-1180
			Cluster-18233.64527	-	-	4	538-558
			Cluster-18233.64650	RING-H2 finger protein ATL54	-	3	941-961
			Cluster-18233.64750	RAN GTPase-activating protein 2	RANGAP1	2	442-462
			Cluster-18233.648	Zinc finger protein CONSTANS-LIKE 3	-	3.5	332-352
			Cluster-18233.65036	ESF1 homolog OS=Homo sapiens GN=ESF1 PE=1 SV=1	-	3	1666-1686
			Cluster-18233.65101	-	-	4	1160-1180
			Cluster-18233.65582	-	-	3	267-287
			Cluster-18233.65755	RING-H2 finger protein ATL52	-	4	173-193
			Cluster-18233.65781	Auxin-responsive protein SAUR36	SAUR	3.5	202-222
			Cluster-18233.65933	Uncharacterized ATP-dependent helicase C23E6.02	-	4	1915-1935
			Cluster-18233.65934	Uncharacterized ATP-dependent helicase C23E6.02	-	4	1920-1940
			Cluster-18233.66109	Regulatory protein NPR5	NPR1	4	218-238
			Cluster-18233.66179	-	-	2	23-43
			Cluster-18233.66361	1-phosphatidylinositol-3-phosphate 5-kinase FAB1B	PIKFYVE, FAB1	4	350-370
			Cluster-18233.66401	Ankyrin repeat and zinc finger domain-containing protein 1	-	4	1866-1886
			Cluster-18233.66601	-	-	2.5	163-183
			Cluster-18233.6709	-	-	4	742-762
			Cluster-18233.67206		-	2	79-99
			Cluster-18233.67437	IST1-like protein	IST1	3.5	2456-2476
			Cluster-18233.67578	AP2-like ethylene-responsive transcription factor ANT	OVM, ANT	4	497-517
			Cluster-18233.67905	-	-	2	10-30
			Cluster-18233.68066	-	-	2	10-30
			Cluster-18233.68077	Extended synaptotagmin-3	-	4	667-687
			Cluster-18233.68078	Extended synaptotagmin-3	-	4	1025-1045
			Cluster-18233.68502	WUSCHEL-related homeobox 4	-	4	279-299
			Cluster-18233.68563	-	-	2	10-30
			Cluster-18233.68795	Metal tolerance protein 1	SLC30A2, ZNT2	3	2240-2260
			Cluster-18233.68796	Metal tolerance protein 1	SLC30A2, ZNT2	3	958-978
			Cluster-18233.68953	-	-	4	485-505
			Cluster-18233.68956	-	-	2	4-24
			Cluster-18233.69386	-	-	2	441-461
			Cluster-18233.70413	-	-	4	445-465
			Cluster-18233.70432	-	-	1.5	222-243
			Cluster-18233.70741	Two-component response regulator ARR4	ARR-A	3	312-332
			Cluster-18233.71029	-	-	3	450-470
			Cluster-18233.71201	Ankyrin repeat and zinc finger domain-containing protein 1	-	4	1777-1797
			Cluster-18233.71429	Protein DA1-related 1	-	4	1150-1170
			Cluster-18233.71597	G-protein coupled receptor 1	-	2.5	138-158
			Cluster-18233.71598	G-protein coupled receptor 1	-	2.5	138-158
			Cluster-18233.71600	G-protein coupled receptor 1	-	2.5	138-158
			Cluster-18233.71634	Uncharacterized protein At4g26450	-	3	960-980
			Cluster-18233.72035	-	-	3.5	290-310
			Cluster-18233.72293	Putative exosome complex exonuclease RRP42	RRP42, EXOSC7	4	13-33
			Cluster-18233.7239	-	-	3	250-270
			Cluster-18233.72538	Putative sodium-coupled neutral amino acid transporter 10	-	4	61-81
			Cluster-18233.72765	AP2-like ethylene-responsive transcription factor ANT	OVM, ANT	4	527-547
			Cluster-18233.73090	Uncharacterized CRM domain-containing protein At3g25440, chloroplastic	-	4	1651-1671
			Cluster-18233.73092	Uncharacterized CRM domain-containing protein At3g25440, chloroplastic	-	4	1628-1648
			Cluster-18233.73328	Thylakoid lumenal 19 kDa protein, chloroplastic	-	4	69-89
			Cluster-18233.73381	Uncharacterized protein At3g49140	-	2	1054-1074
			Cluster-18233.73382	Uncharacterized protein At3g49140	-	2	1054-1074
			Cluster-18233.73383	Uncharacterized protein At3g49140	-	2	1054-1074
			Cluster-18233.73384	Uncharacterized protein At3g49140	-	2	1595-1615
			Cluster-18233.73481	-	-	1.5	460-480
			Cluster-18233.73482	-	-	2	205-225
			Cluster-18233.73483	-	-	1.5	460-480
			Cluster-18233.73849	-	-	4	752-772
			Cluster-18233.73968	Dephospho-CoA kinase	coaE	3	91-111
			Cluster-18233.73978	DDB1- and CUL4-associated factor 8	WDR42A	4	4-24
			Cluster-18233.74237	Pentatricopeptide repeat-containing protein At2g15820, chloropastic	-	3	1527-1547
			Cluster-18233.74422	Ankyrin repeat and zinc finger domain-containing protein 1	-	4	2349-2369
			Cluster-18233.74451	Chloride channel protein CLC-e	-	4	544-564
			Cluster-18233.74504	-	-	1	1527-1547
			Cluster-18233.74505	-	-	1	1552-1572
			Cluster-18233.74702	DnaJ homolog subfamily C member 21	DNAJA5	2	324-344
			Cluster-18233.7502	-	SETX, ALS4	4	11-31
			Cluster-18233.75277	-	-	1	1563-1583
			Cluster-18233.76098	Probable amino acid permease 7	-	3	56-75
			Cluster-18233.76221	E3 ubiquitin-protein ligase At4g11680	-	2	1066-1086
			Cluster-18233.76664	Ankyrin repeat and zinc finger domain-containing protein 1	-	4	1979-1999
			Cluster-18233.76789	-	-	2.5	132-152
			Cluster-18233.774	-	-	4	387-407
			Cluster-18233.77443	Protein LONGIFOLIA 2	-	4	1758-1777
			Cluster-18233.77479	-	-	2	210-230
			Cluster-18233.77691	Inositol hexakisphosphate and diphosphoinositol-pentakisphosphate kinase 2	PPIP5K, VIP	2.5	890-910
			Cluster-18233.77693	Inositol hexakisphosphate and diphosphoinositol-pentakisphosphate kinase 2	PPIP5K, VIP	2.5	863-883
			Cluster-18233.77996	Dof zinc finger protein DOF1.4	-	4	348-368
			Cluster-18233.77997	Dof zinc finger protein DOF1.4	-	4	358-378
			Cluster-18233.78053	-	-	4	1813-1833
			Cluster-18233.78054	-	-	4	1813-1833
			Cluster-18233.78055	-	-	4	1824-1844
			Cluster-18233.78397	Probable xyloglucan endotransglucosylase/hydrolase protein 16	E2.4.1.207	1	284-304
			Cluster-18233.78493	-	-	4	1438-1458
			Cluster-18233.78747	-	-	4	413-433
			Cluster-18233.78789	-	-	2	70-90
			Cluster-18233.79375	-	-	2	403-423
			Cluster-18233.79449	-	-	1	69-89
			Cluster-18233.79527	WUSCHEL-related homeobox 4	-	4	279-299
			Cluster-18233.80134	-	SAM50, TOB55, bamA	2	513-533
			Cluster-18233.80136	-	SAM50, TOB55, bamA	2	513-533
			Cluster-18233.80172	-	-	4	246-265
			Cluster-18233.80250	AP2-like ethylene-responsive transcription factor ANT	OVM, ANT	4	497-517
			Cluster-18233.80551	Probable N-acetyltransferase HLS1	-	4	225-245
			Cluster-18233.80662	-	-	4	426-446
			Cluster-18233.80788	Kinesin-1	KIFC1	4	239-259
			Cluster-18233.80860	-	-	4	277-297
			Cluster-18233.81290	UDP-glycosyltransferase 87A2	-	3.5	279-299
			Cluster-18233.81370	-	-	3.5	1582-1602
			Cluster-18233.81371	-	-	3.5	1584-1604
			Cluster-18233.81373	-	-	3.5	1582-1602
			Cluster-18233.81627	-	-	3.5	1651-1671
			Cluster-18233.81628	-	-	3.5	1651-1671
			Cluster-18233.81658	-	-	4	449-468
			Cluster-18233.81669	Uncharacterized vacuolar membrane protein YML018C	SLC35F5	3.5	588-608
			Cluster-18233.81928	-	-	1	1598-1618
			Cluster-18233.9295	Heat shock protein HSP 90-beta	htpG, HSP90A	3	1812-1832
			Cluster-18233.958	-	-	3	56-75
			Cluster-18385.0	Membrane protein of ER body-like protein	-	4	113-133
			Cluster-1839.0	Putative calcium-binding protein CML19	CML	4	379-399
			Cluster-1859.0	B2 protein	-	4	247-267
			Cluster-18689.0	Dolichyl-diphosphooligosaccharide-protein glycosyltransferase subunit 1	OST1, RPN1	4	407-428
			Cluster-18919.0	Dof zinc finger protein DOF5.6	-	2	596-616
			Cluster-18919.1	Dof zinc finger protein DOF5.6	-	2	611-631
			Cluster-19132.0	Putative ribonuclease H protein At1g65750	-	3.5	334-354
			Cluster-19420.0	-	-	3	450-470
			Cluster-19559.0	Transcription factor TCP12	-	4	905-925
			Cluster-20136.0	-	-	3	419-439
			Cluster-20197.0	Protein argonaute 2	ELF2C, AGO	3	503-523
			Cluster-20442.0	-	-	2	623-642
			Cluster-20611.0	-	-	4	173-193
			Cluster-20675.0	Formin-like protein 5	-	4	900-921
			Cluster-20790.0	-	-	3	419-439
			Cluster-20966.0	-	-	4	868-888
			Cluster-21003.0	Protein TIFY 9	-	4	248-268
			Cluster-21331.0	-	-	3	1-21
			Cluster-21642.0	U-box domain-containing protein 44	-	2.5	39-59
			Cluster-21816.0	-	-	4	61-81
			Cluster-22149.0	-	-	4	185-204
			Cluster-22149.1	-	-	4	185-204
			Cluster-22283.0	Transcription factor PCF3	-	4	518-539
			Cluster-22503.0	Agamous-like MADS-box protein AGL61	-	3	230-250
			Cluster-22593.0	-	-	3	165-185
			Cluster-22799.0	-	-	3.5	627-647
			Cluster-23340.0	-	-	3	126-146
			Cluster-23474.0	Thrombospondin-1	-	3.5	1442-1462
			Cluster-23664.0	-	-	4	277-297
			Cluster-23890.0	Putative AC transposase	-	4	152-171
			Cluster-23977.0	-	-	3	429-449
			Cluster-2657.0	-	-	2	65-85
			Cluster-2974.0	-	-	3	175-195
			Cluster-3159.0	-	-	3	296-316
			Cluster-34.0	Uncharacterized protein At1g76070	-	2	6-26
			Cluster-3464.0	Protein SET	SET, TAF1, I2PP2A	3.5	844-863
			Cluster-3577.0	-	-	4	58-77
			Cluster-3668.0	Chloride channel protein CLC-e	-	4	494-514
			Cluster-3684.0	-	-	2	329-349
			Cluster-4039.0	Membrane protein of ER body-like protein	-	4	113-133
			Cluster-4376.0	-	-	4	101-121
			Cluster-4380.0	Transcription factor TCP12	-	4	981-1001
			Cluster-4502.0	Zinc finger protein 5	-	3	205-225
			Cluster-455.0	-	-	4	428-448
			Cluster-4555.0	Probably inactive leucine-rich repeat receptor-like protein kinase At5g06940	-	2	230-250
			Cluster-5009.0	-	-	2	240-260
			Cluster-5081.0	Probable E3 ubiquitin-protein ligase XBOS34	-	4	515-535
			Cluster-5199.0	-	-	3	279-299
			Cluster-5267.0	-	-	4	261-281
			Cluster-5504.0	NHP2-like protein 1	SNU13, NHP2L	2	312-332
			Cluster-6086.0	-	-	3	72-92
			Cluster-6197.0	LRR receptor-like serine/threonine-protein kinase RCH1	-	3.5	155-176
			Cluster-625.0	-	-	3	221-242
			Cluster-6422.0	-	-	3	247-267
			Cluster-6506.0	-	-	4	258-278
			Cluster-6866.0	-	-	4	590-610
			Cluster-6893.0	Nucleophosmin	-	3.5	680-700
			Cluster-6893.1	Nucleophosmin	-	3.5	587-607
			Cluster-7106.1	Shikimate O-hydroxycinnamoyltransferase	-	2	754-774
			Cluster-7532.0	-	-	3.5	137-157
			Cluster-7545.0	Pheophytinase, chloroplastic	-	4	51-71
			Cluster-7570.0	-	-	3	450-470
			Cluster-7623.0	-	KIF15	4	1407-1426
			Cluster-7792.0	FACT complex subunit SPT16	-	4	611-631
			Cluster-7924.0	Transcription factor ORG2	-	4	659-679
			Cluster-8169.0	G-protein coupled receptor 1	-	2.5	138-158
			Cluster-8258.0	-	-	4	277-297
			Cluster-8347.0	Putative calcium-binding protein CML19	CML	4	385-405
			Cluster-8432.0	-	-	3.5	319-339
			Cluster-8687.0	-	-	3	807-827
			Cluster-8962.0	-	-	2.5	8-28
			Cluster-9108.0	-	KIF15	4	1178-1197
			Cluster-927.1	Ethylene-responsive transcription factor 1B	ERF1	4	360-380
			Cluster-9336.1	AMSH-like ubiquitin thioesterase 3	STAMBP, AMSH	4	1011-1031
			Cluster-9478.0	Serpin H1	-	4	300-320
			Cluster-9555.0	Uncharacterized protein At5g22580	-	2.5	183-203
			Cluster-981.0	-	-	3	30-50
			Cluster-9980.0	-	-	4	58-77
miR5503	ib-miR5503	UUCGGAUCUUUCUAGAGGCAUU	Cluster-18233.18845	-	PRUNE, PPX1	4	193-214
			Cluster-18233.2039	Serine/threonine-protein kinase OSR1	-	4	834-855
			Cluster-18233.44693	-	PRUNE, PPX1	4	193-214
			Cluster-18233.51818	C-terminal binding protein AN	-	4	1540-1560
			Cluster-18233.51819	C-terminal binding protein AN	-	4	1519-1539
			Cluster-1840.0	Protein trichome birefringence-like 3	-	4	469-490
miE530	ib-miR530a-3	UGCAUUUGCACCUGCACCUC	Cluster-16831.0	Sugar transport protein 8	-	4	1104-1122
			Cluster-18233.31539	Tryptophan synthase beta chain 2	trpB	4	838-858
			Cluster-18233.3832	-	-	3.5	429-448
			Cluster-18233.43677	Mitogen-activated protein kinase kinase kinase 1	MEKK1P	3.5	425-444
			Cluster-18233.45365	Poly(A) RNA polymerase cid13	-	4	952-970
			Cluster-18233.46362	Beta-amylase	-	3	1307-1327
			Cluster-18233.48648	RNA polymerase I-specific transcription initiation factor RRN3	RRN3, TIFIA	3	1969-1988
			Cluster-18233.48649	RNA polymerase I-specific transcription initiation factor RRN3	RRN3, TIFIA	3	2001-2020
			Cluster-18233.51674	-	-	2	548-567
			Cluster-18233.64630	Transcription factor bHLH130	-	3.5	668-687
			Cluster-18233.69560	-	-	2	548-567
			Cluster-18233.69561	-	-	2	548-567
			Cluster-18233.69562	-	-	2	259-278
			Cluster-18233.69563	-	-	2	548-567
			Cluster-18233.69566	-	-	2	548-567
			Cluster-18233.69568	-	-	2	548-567
			Cluster-18233.69574	Transcription factor bHLH130	-	3.5	660-679
			Cluster-18233.75050	Probable E3 ubiquitin-protein ligase RNF217	RNF144	3	951-970
			Cluster-18233.75403	-	-	4	1198-1217
			Cluster-18233.78031	Beta-amylase	-	3	1487-1507
			Cluster-18233.78032	Beta-amylase	-	3	1483-1503
			Cluster-18233.8778	Beta-amylase	-	3	1391-1411
			Cluster-18280.0	-	-	2	548-567
			Cluster-5165.0	-	-	1	355-374
	ib-miR530a-2	UGCAUUUGCACCUGCACCUU	Cluster-1780.0	Beta-amylase 3, chloroplastic	E3.2.1.2	4	21-40
			Cluster-18233.37094	AT-hook motif nuclear-localized protein 1	-	4	394-413
			Cluster-18233.3832	-	-	4	429-448
			Cluster-18233.40037	Serine/threonine protein phosphatase 2A 55 kDa regulatory subunit B beta isoform	PPP2R2	4	312-331
			Cluster-18233.40038	Serine/threonine protein phosphatase 2A 55 kDa regulatory subunit B beta isoform	PPP2R2	4	83-102
			Cluster-18233.40439	Vacuolar-sorting receptor 1	-	4	1874-1894
			Cluster-18233.43677	Mitogen-activated protein kinase kinase kinase 1	MEKK1P	4	425-444
			Cluster-18233.46362	Beta-amylase	-	3.5	1308-1327
			Cluster-18233.48648	RNA polymerase I-specific transcription initiation factor RRN3	RRN3, TIFIA	3.5	1969-1988
			Cluster-18233.48649	RNA polymerase I-specific transcription initiation factor RRN3	RRN3, TIFIA	3.5	2001-2020
			Cluster-18233.51674	-	-	2	548-567
			Cluster-18233.52530	Serine/threonine protein phosphatase 2A 55 kDa regulatory subunit B beta isoform	PPP2R2	4	312-331
			Cluster-18233.53089	Cyclin-P3-1	-	4	3540-3559
			Cluster-18233.55387	VHS domain-containing protein At3g16270	-	4	1400-1418
			Cluster-18233.56139	Cyclin-P3-1	-	4	3537-3556
			Cluster-18233.59418	-	-	4	476-495
			Cluster-18233.64630	Transcription factor bHLH130	-	4	668-687
			Cluster-18233.69560	-	-	2	548-567
			Cluster-18233.69561	-	-	2	548-567
			Cluster-18233.69562	-	-	2	259-278
			Cluster-18233.69563	-	-	2	548-567
			Cluster-18233.69566	-	-	2	548-567
			Cluster-18233.69568	-	-	2	548-567
			Cluster-18233.69574	Transcription factor bHLH130	-	4	660-679
			Cluster-18233.75050	Probable E3 ubiquitin-protein ligase RNF217	RNF144	3.5	951-970
			Cluster-18233.75401	-	-	3.5	1215-1234
			Cluster-18233.75403	-	-	3	1198-1217
			Cluster-18233.75600	Myosin-binding protein 7	-	4	966-984
			Cluster-18233.78031	Beta-amylase	-	3.5	1488-1507
			Cluster-18233.78032	Beta-amylase	-	3.5	1484-1503
			Cluster-18233.8778	Beta-amylase	-	3.5	1392-1411
			Cluster-18280.0	-	-	2	548-567
			Cluster-2844.0	-	-	4	209-227
			Cluster-5165.0	-	-	1	355-374
			Cluster-7535.2	-	-	4	3-21
	ib-miR530a-1	UGCAUUUGCACCUGCACUUU	Cluster-18233.26203	Pentatricopeptide repeat-containing protein At3g18110, chloroplastic	LRPPRC	4	782-802
			Cluster-18233.35309	Transcription initiation factor TFIID subunit 4b	TAF4	4	1444-1462
			Cluster-18233.36570	-	MTERFD	4	49-67
			Cluster-18233.36571	-	MTERFD	4	49-67
			Cluster-18233.37094	AT-hook motif nuclear-localized protein 1	-	3	394-413
			Cluster-18233.39002	Pentatricopeptide repeat-containing protein At3g18110, chloroplastic	LRPPRC	4	826-846
			Cluster-18233.40037	Serine/threonine protein phosphatase 2A 55 kDa regulatory subunit B beta isoform	PPP2R2	3	312-331
			Cluster-18233.40038	Serine/threonine protein phosphatase 2A 55 kDa regulatory subunit B beta isoform	PPP2R2	3	83-102
			Cluster-18233.40439	Vacuolar-sorting receptor 1	-	4	1874-1894
			Cluster-18233.41789	Transcription initiation factor IIA subunit 1	TFIIA1, GTF2A1, TOA1	4	1424-1443
			Cluster-18233.42280	GDSL esterase/lipase At4g10955	-	4	114-133
			Cluster-18233.43411	Transcriptional corepressor LEUNIG	-	3.5	330-349
			Cluster-18233.43677	Mitogen-activated protein kinase kinase kinase 1	MEKK1P	4	424-444
			Cluster-18233.46362	Beta-amylase	-	4	1308-1327
			Cluster-18233.48648	RNA polymerase I-specific transcription initiation factor RRN3	RRN3, TIFIA	4	1969-1988
			Cluster-18233.48649	RNA polymerase I-specific transcription initiation factor RRN3	RRN3, TIFIA	4	2001-2020
			Cluster-18233.51674	-	-	2.5	548-567
			Cluster-18233.52530	Serine/threonine protein phosphatase 2A 55 kDa regulatory subunit B beta isoform	PPP2R2	3	312-331
			Cluster-18233.58500	Transcription initiation factor TFIID subunit 4b	TAF4	4	1444-1462
			Cluster-18233.58501	Transcription initiation factor TFIID subunit 4b	TAF4	4	1444-1462
			Cluster-18233.59418	-	-	3	476-495
			Cluster-18233.65927	Pentatricopeptide repeat-containing protein At3g18110, chloroplastic	LRPPRC	4	826-846
			Cluster-18233.69560	-	-	2.5	548-567
			Cluster-18233.69561	-	-	2.5	548-567
			Cluster-18233.69562	-	-	2.5	259-278
			Cluster-18233.69563	-	-	2.5	548-567
			Cluster-18233.69566	-	-	2.5	548-567
			Cluster-18233.69568	-	-	2.5	548-567
			Cluster-18233.75050	Probable E3 ubiquitin-protein ligase RNF217	RNF144	3.5	951-970
			Cluster-18233.75401	-	-	4	1215-1234
			Cluster-18233.75600	Myosin-binding protein 7	-	4	966-984
			Cluster-18233.78031	Beta-amylase	-	4	1488-1507
			Cluster-18233.78032	Beta-amylase	-	4	1484-1503
			Cluster-18233.8778	Beta-amylase	-	4	1392-1411
			Cluster-18280.0	-	-	2.5	548-567
			Cluster-21707.0	-	-	4	255-274
			Cluster-23370.0	-	-	4	318-337
			Cluster-5165.0	-	-	1.5	355-374
			Cluster-7535.2	-	-	4	3-21
	ib-miR530-5p	UGCAUUUGCACCUGCACCUA	Cluster-1780.0	Beta-amylase 3, chloroplastic	E3.2.1.2	4	20-40
			Cluster-18233.1914	-	-	4	239-257
			Cluster-18233.3832	-	-	4	428-448
			Cluster-18233.46362	Beta-amylase	-	4	1307-1327
			Cluster-18233.48648	RNA polymerase I-specific transcription initiation factor RRN3	RRN3, TIFIA	4	1969-1988
			Cluster-18233.48649	RNA polymerase I-specific transcription initiation factor RRN3	RRN3, TIFIA	4	2001-2020
			Cluster-18233.51674	-	-	2	548-567
			Cluster-18233.69560	-	-	2	548-567
			Cluster-18233.69561	-	-	2	548-567
			Cluster-18233.69562	-	-	2	259-278
			Cluster-18233.69563	-	-	2	548-567
			Cluster-18233.69566	-	-	2	548-567
			Cluster-18233.69568	-	-	2	548-567
			Cluster-18233.75050	Probable E3 ubiquitin-protein ligase RNF217	RNF144	4	951-970
			Cluster-18233.75403	-	-	4	1198-1217
			Cluster-18233.75600	Myosin-binding protein 7	-	4	966-984
			Cluster-18233.78031	Beta-amylase	-	4	1487-1507
			Cluster-18233.78032	Beta-amylase	-	4	1483-1503
			Cluster-18233.80956	-	-	4	389-407
			Cluster-18233.8778	Beta-amylase	-	4	1391-1411
			Cluster-18280.0	-	-	2	548-567
			Cluster-5165.0	-	-	0	355-374
			Cluster-7535.2	-	-	4	3-21
	ib-miR530	UCUGCAUUUGCACCUGCACCU	Cluster-18233.25501	VIN3-like protein 1	-	3.5	677-696
			Cluster-18233.31694	Eyes absent homolog 4	-	4	964-984
			Cluster-18233.48648	RNA polymerase I-specific transcription initiation factor RRN3	RRN3, TIFIA	3.5	1970-1990
			Cluster-18233.48649	RNA polymerase I-specific transcription initiation factor RRN3	RRN3, TIFIA	3.5	2002-2022
			Cluster-18233.50886	Eyes absent homolog 2	-	4	556-576
			Cluster-18233.51674	-	-	1.5	549-569
			Cluster-18233.55387	VHS domain-containing protein At3g16270	-	3	1401-1420
			Cluster-18233.67235	-	AP5Z1, SPG48	4	799-819
			Cluster-18233.69560	-	-	1.5	549-569
			Cluster-18233.69561	-	-	1.5	549-569
			Cluster-18233.69562	-	-	1.5	260-280
			Cluster-18233.69563	-	-	1.5	549-569
			Cluster-18233.69566	-	-	1.5	549-569
			Cluster-18233.69568	-	-	1.5	549-569
			Cluster-18233.75050	Probable E3 ubiquitin-protein ligase RNF217	RNF144	4	952-972
			Cluster-18233.75401	-	-	3.5	1216-1236
			Cluster-18233.75403	-	-	3.5	1199-1219
			Cluster-18233.9038	-	AP5Z1, SPG48	4	799-819
			Cluster-18233.9039	-	AP5Z1, SPG48	4	799-819
			Cluster-18280.0	-	-	1.5	549-569
			Cluster-5165.0	-	-	0	356-376
miR5139	ib-miR5139	AAACCUGGCUCUGAUACCA	Cluster-10185.2	-	-	3.5	197-215
			Cluster-1109.0	-	-	4	241-259
			Cluster-1249.0	-	-	3	30-48
			Cluster-12815.0	-	-	4	175-193
			Cluster-13383.2	-	-	4	12-30
			Cluster-15464.0	-	-	4	48-66
			Cluster-15735.1	Protein LHCP TRANSLOCATION DEFECT	-	3	1920-1938
			Cluster-18224.0	GDSL esterase/lipase At5g37690	-	4	178-196
			Cluster-18233.11011	-	-	2	5-24
			Cluster-18233.13024	Protein LHCP TRANSLOCATION DEFECT	-	3	1920-1938
			Cluster-18233.13137	-	-	4	299-318
			Cluster-18233.15888	-	-	3	576-594
			Cluster-18233.19657	-	-	3	1920-1938
			Cluster-18233.21591	Copia protein	-	4	338-356
			Cluster-18233.2251	-	-	4	1-19
			Cluster-18233.2301	-	-	4	450-468
			Cluster-18233.27076	-	-	4	1420-1438
			Cluster-18233.27081	Triose phosphate/phosphate translocator, chloroplastic	SLC35E1	4	1818-1836
			Cluster-18233.27783	-	-	3	252-270
			Cluster-18233.27909	-	-	3	483-501
			Cluster-18233.29644	-	-	3	1421-1439
			Cluster-18233.31585	-	-	4	387-405
			Cluster-18233.33687	Hypersensitive-induced response protein 1	PPIP5K, VIP	4	3091-3109
			Cluster-18233.33691	Inositol hexakisphosphate and diphosphoinositol-pentakisphosphate kinase 1	PPIP5K, VIP	4	3095-3113
			Cluster-18233.34323	-	-	4	403-421
			Cluster-18233.35923	-	-	3	1307-1325
			Cluster-18233.39366	-	-	4	13-31
			Cluster-18233.40741	-	-	3	255-273
			Cluster-18233.4294	Protein LHCP TRANSLOCATION DEFECT	-	3	1920-1938
			Cluster-18233.4680	Uncharacterized protein At1g04910	-	4	1871-1889
			Cluster-18233.49045	-	-	4	13-31
			Cluster-18233.50494	Serine/threonine-protein kinase SMG1	SMG1	4	2878-2896
			Cluster-18233.51527	Ethylene-insensitive protein 2	EIN2	3.5	121-138
			Cluster-18233.51660	-	-	4	599-616
			Cluster-18233.51662	-	-	4	599-616
			Cluster-18233.51663	-	-	4	191-208
			Cluster-18233.51664	-	-	4	599-616
			Cluster-18233.52454	Protein STRUBBELIG-RECEPTOR FAMILY 3	-	4	193-211
			Cluster-18233.54304	Ethylene-insensitive protein 2	EIN2	2.5	877-894
			Cluster-18233.54306	Ethylene-insensitive protein 2	EIN2	2.5	861-878
			Cluster-18233.55937	-	-	3	200-218
			Cluster-18233.55941	Protein STRUBBELIG-RECEPTOR FAMILY 3	-	4	193-211
			Cluster-18233.56685	Hypersensitive-induced response protein 1	PPIP5K, VIP	4	3095-3113
			Cluster-18233.56686	Inositol hexakisphosphate and diphosphoinositol-pentakisphosphate kinase 1	PPIP5K, VIP	4	3095-3113
			Cluster-18233.56687	Inositol hexakisphosphate and diphosphoinositol-pentakisphosphate kinase 1	PPIP5K, VIP	4	3091-3109
			Cluster-18233.57326	-	-	4	1308-1325
			Cluster-18233.60530	-	-	4	192-210
			Cluster-18233.61380	-	-	2	28-47
			Cluster-18233.6140	-	-	4	299-318
			Cluster-18233.63745	Protein LHCP TRANSLOCATION DEFECT	-	3	199-217
			Cluster-18233.64596	-	-	4	713-731
			Cluster-18233.64598	-	-	4	724-742
			Cluster-18233.64973	-	-	4	699-717
			Cluster-18233.65387	DNA repair protein UVH3	ERCC5, XPG, RAD2	4	5911-5928
			Cluster-18233.662	Fasciclin-like arabinogalactan protein 17	-	4	52-70
			Cluster-18233.66556	Transposon Ty3-G Gag-Pol polyprotein	-	4	1420-1438
			Cluster-18233.7220	-	-	4	450-468
			Cluster-18233.7425	-	-	3	497-515
			Cluster-18233.74625	DnaJ homolog subfamily B member 1	DNAJB4	4	219-237
			Cluster-18233.75417	-	-	4	338-356
			Cluster-18233.76953	Tubulin alpha-8 chain	TUBA	4	4-21
			Cluster-18233.76956	Tubulin alpha-1C chain	TUBA	4	4-21
			Cluster-18233.76957	Tubulin alpha-8 chain	TUBA	4	4-21
			Cluster-18233.78005	-	-	4	13-31
			Cluster-18233.794	Retrovirus-related Pol polyprotein from transposon TNT 1-94	-	3	784-802
			Cluster-18233.8331	-	-	4	488-506
			Cluster-18233.8332	HVA22-like protein j	REEP1_2_3_4	4	921-939
			Cluster-4103.0	-	-	4	220-239
			Cluster-5716.0	WAT1-related protein At1g43650	-	4	862-879
			Cluster-8279.1	-	-	3	4-23
			Cluster-8291.0	-	-	3	6-25
miR5083	ib-miR5083	AGACUACAAUUAUCUGAUCA	Cluster-10279.0	-	-	4	482-502
			Cluster-14078.1	-	-	4	395-414
			Cluster-18233.34819	-	-	4	428-446
			Cluster-18233.38524	E3 ubiquitin-protein ligase HERC2	-	4	2141-2160
			Cluster-18233.38527	E3 ubiquitin-protein ligase HERC2	-	4	2044-2063
			Cluster-18233.39582	-	-	3.5	912-930
			Cluster-18233.42659	Probable galacturonosyltransferase 13	GAUT	3.5	950-968
			Cluster-18233.47340	-	-	4	1846-1864
			Cluster-18233.50854	E3 ubiquitin-protein ligase HERC2	-	4	2240-2259
			Cluster-18233.51782	-	-	3.5	892-910
			Cluster-18233.55870	-	-	4	280-300
			Cluster-18233.64792	Thaumatin-like protein 1	-	4	1535-1555
			Cluster-18233.67249	-	-	4	50-68
			Cluster-18233.72695	Protein PTST, chloroplastic	-	4	1344-1362
			Cluster-18233.75636	-	-	4	439-459
			Cluster-18789.0	Kinesin-like protein NACK1	CENPE	3.5	4-23
miR4995	ib-miR4995	AGGCAGUGGCUUGGUUAAGGG	Cluster-18233.26331	ALBINO3-like protein 1, chloroplastic	yidC, spoIIIJ, OXA1	4	37-56
			Cluster-18233.72286	-	-	4	117-137
miR482	ib-miR482a-3p	UCUUCCCUAUGCCUCCCAUUCC	Cluster-18233.23208	-	-	3.5	398-419
			Cluster-18233.22703	-	-	3.5	296-317
			Cluster-18233.8302	-	-	3.5	296-317
			Cluster-18233.58365	TMV resistance protein N	-	3	677-698
			Cluster-18233.58364	TMV resistance protein N	-	3	677-698
			Cluster-11035.1	Putative late blight resistance protein homolog R1A-3	-	4	477-498
			Cluster-11035.3	Putative late blight resistance protein homolog R1A-3	-	4	537-558
			Cluster-12885.0	-	-	4	593-615
			Cluster-16470.2	Disease resistance protein RPP13	-	4	204-225
			Cluster-18233.29707	Disease resistance protein RPP13	RPM1, RPS3	4	363-384
			Cluster-18233.35687	Putative late blight resistance protein homolog R1A-10	-	4	803-824
			Cluster-18233.35944	Putative late blight resistance protein homolog R1A-4	-	4	609-630
			Cluster-18233.37685	-	-	4	522-543
			Cluster-18233.37690	-	-	4	602-623
			Cluster-18233.37691	-	-	4	601-622
			Cluster-18233.42458	TMV resistance protein N	-	3.5	640-661
			Cluster-18233.54699	Putative late blight resistance protein homolog R1B-17	-	4	434-455
			Cluster-18233.58298	Probable disease resistance protein At4g27220	RPS2	4	447-468
			Cluster-18233.72229	Putative late blight resistance protein homolog R1A-4	-	2.5	1219-1240
			Cluster-18233.72234	Putative late blight resistance protein homolog R1B-17	-	2.5	1219-1240
			Cluster-18233.72237	Putative late blight resistance protein homolog R1A-4	RPM1, RPS3	2.5	867-888
			Cluster-18233.75059	TMV resistance protein N	-	4	190-211
			Cluster-22642.0	Disease resistance protein RPP13	-	4	114-135
			Cluster-4009.0	TMV resistance protein N	-	4	698-719
	ib-miR482a	UUUCCAAUUCCACCCAUUCCUA	Cluster-11603.0	-	PHRF1	4	6-26
			Cluster-13497.0	-	-	3.5	821-842
			Cluster-14804.0	-	-	3.5	812-833
			Cluster-17589.0	-	-	4	980-1001
			Cluster-18233.11670	-	-	4	77-99
			Cluster-18233.12333	-	-	3.5	301-323
			Cluster-18233.12590	Probable xyloglucan endotransglucosylase/hydrolase protein 33	E2.4.1.207	4	574-594
			Cluster-18233.18019	-	-	4	77-99
			Cluster-18233.18852	-	PHRF1	4	6-26
			Cluster-18233.30524	-	-	3.5	878-899
			Cluster-18233.3139	-	-	4	1752-1772
			Cluster-18233.3140	-	-	4	1668-1688
			Cluster-18233.35736	Scarecrow-like protein 6	-	4	698-719
			Cluster-18233.50661	-	-	4	77-99
			Cluster-18233.54535	Scarecrow-like protein 6	-	4	692-713
			Cluster-18233.54536	-	-	4	698-719
			Cluster-18233.54537	Scarecrow-like protein 6	-	4	698-719
			Cluster-18233.57969	VQ motif-containing protein 22	-	4	669-689
			Cluster-18233.63252	-	-	4	77-99
			Cluster-18233.64783	-	PHRF1	4	6-26
			Cluster-18233.67677	-	-	4	77-99
			Cluster-18233.74509	-	-	4	77-99
			Cluster-19368.0	-	-	3.5	890-911
			Cluster-23673.0	-	-	3.5	850-871
miR477	ib-miR477e	CUCUCCCUCAAGGGCUUCUA	Cluster-18233.17128	Zinc finger CCCH domain-containing protein 46	NUPL2, CG1	4	1878-1897
			Cluster-18233.20819	Phosphatidylinositol 4-phosphate 5-kinase 9	PIP5K	4	678-696
			Cluster-18233.27380	-	-	3.5	57-76
			Cluster-18233.30177	-	-	4	702-721
			Cluster-18233.37419	-	-	4	1745-1764
			Cluster-18233.44395	Serine/arginine-rich splicing factor SR45	RNPS1	3.5	1438-1457
			Cluster-18233.45879	-	-	3.5	612-630
			Cluster-18233.49587	Serine/threonine-protein kinase ATM	-	4	427-446
			Cluster-18233.51564	F-box protein At2g32560	-	3.5	1044-1063
			Cluster-18233.51565	F-box protein At2g32560	-	3.5	1055-1074
			Cluster-18233.51697	Phosphatidylinositol 4-phosphate 5-kinase 9	PIP5K	4	678-696
			Cluster-18233.56718	-	-	4	705-724
			Cluster-18233.56980	-	-	4	506-525
			Cluster-18233.61096	-	-	4	705-724
			Cluster-18233.66234	Zinc finger CCCH domain-containing protein 46	NUPL2, CG1	4	1889-1908
			Cluster-18233.71885	Cyclic nucleotide-gated ion channel 2	CNGF	4	4604-4623
			Cluster-18233.71887	Cyclic nucleotide-gated ion channel 2	CNGF	4	4606-4625
			Cluster-18233.77481	Zinc finger protein WIP3	-	4	313-332
			Cluster-18233.78644	-	-	4	403-422
			Cluster-18343.0	Putative disease resistance protein RGA3	-	4	1414-1433
			Cluster-3898.0	DELLA protein RGL1	-	0	137-156
			Cluster-5448.0	Cytochrome P450 710A1	CYP710A	4	602-621
	ib-miR477d	CUCUCCCUCAAGGGCUUCUC	Cluster-18233.30177	-	-	4	702-721
			Cluster-18233.44395	Serine/arginine-rich splicing factor SR45	RNPS1	3.5	1438-1457
			Cluster-18233.56718	-	-	4	705-724
			Cluster-18233.56980	-	-	4	506-525
			Cluster-18233.61096	-	-	4	705-724
			Cluster-18233.69954	Putative late blight resistance protein homolog R1B-23	-	4	1476-1495
			Cluster-18233.69955	Putative late blight resistance protein homolog R1B-23	-	4	1470-1489
			Cluster-18233.71885	Cyclic nucleotide-gated ion channel 2	CNGF	4	4604-4623
			Cluster-18233.71887	Cyclic nucleotide-gated ion channel 2	CNGF	4	4606-4625
			Cluster-18233.7558	Pentatricopeptide repeat-containing protein At3g04760, chloroplastic	-	4	1086-1105
			Cluster-18233.77868	-	-	4	175-195
			Cluster-18233.78644	-	-	4	403-422
			Cluster-3898.0	DELLA protein RGL1	-	1	137-156
			Cluster-5448.0	Cytochrome P450 710A1	CYP710A	3	602-621
	ib-miR477b-2	UCUCUCCCUCAAGGGCUUCUC	Cluster-3898.0	DELLA protein RGL1	-	1	137-157
			Cluster-12343.0	Putative E3 ubiquitin-protein ligase LIN	-	4	1108-1129
			Cluster-13572.0	Putative E3 ubiquitin-protein ligase LIN	-	4	975-996
			Cluster-17580.0	Putative E3 ubiquitin-protein ligase LIN	-	4	826-847
			Cluster-18233.22890	G-type lectin S-receptor-like serine/threonine-protein kinase At4g27290	-	4	1227-1247
			Cluster-18233.30177	-	-	3	702-722
			Cluster-18233.47859	G-type lectin S-receptor-like serine/threonine-protein kinase At4g27290	-	4	1238-1258
			Cluster-18233.47860	G-type lectin S-receptor-like serine/threonine-protein kinase At4g27290	-	4	1238-1258
			Cluster-18233.52332	G-type lectin S-receptor-like serine/threonine-protein kinase At4g27290	-	4	1227-1247
			Cluster-18233.56718	-	-	3	705-725
			Cluster-18233.56980	-	-	3	506-526
			Cluster-18233.61096	-	-	3	705-725
			Cluster-18233.78644	-	-	3	403-423
			Cluster-18233.79982	Uncharacterized protein C31G5.21	FAM32A	4	1551-1571
			Cluster-18233.79984	Uncharacterized protein C31G5.21	FAM32A	4	791-811
			Cluster-18233.82013	-	-	4	507-527
			Cluster-19989.0	Putative E3 ubiquitin-protein ligase LIN	-	4	910-931
			Cluster-3387.0	Putative E3 ubiquitin-protein ligase LIN	-	4	1173-1194
			Cluster-5448.0	Cytochrome P450 710A1	CYP710A	3.5	602-622
	ib-miR477b-1	CUCUCCCUCAAGGGCUUCUCU	Cluster-18233.44395	Serine/arginine-rich splicing factor SR45	RNPS1	3.5	1436-1457
			Cluster-18233.69954	Putative late blight resistance protein homolog R1B-23	-	4	1475-1495
			Cluster-18233.69955	Putative late blight resistance protein homolog R1B-23	-	4	1469-1489
			Cluster-3898.0	DELLA protein RGL1	-	1.5	136-156
			Cluster-5448.0	Cytochrome P450 710A1	CYP710A	3.5	601-621
miR414	ib-miR414-2	UCAUCCUCAUCAUCAUCGUCC	Cluster-18233.45000	-	-	1.5	9-29
			Cluster-18233.40186	E3 ubiquitin-protein ligase UPL3	TRIP12	3.5	3691-3711
			Cluster-18233.25081	-	-	3.5	1-21
			Cluster-18233.29864	Microfibrillar-associated protein 1	MFAP1	4	709-729
			Cluster-18233.47584	E3 ubiquitin-protein ligase UPL3	TRIP12	3.5	3770-3790
			Cluster-18233.47422	-	-	3.5	303-323
			Cluster-18233.33528	Late embryogenesis abundant protein Lea14-A	-	3	1110-1129
			Cluster-18233.46549	-	-	3.5	956-976
			Cluster-18233.46856	E3 ubiquitin-protein ligase UPL3	TRIP12	3.5	3770-3790
			Cluster-18233.71247	-	-	3.5	408-428
			Cluster-18233.50875	Microfibrillar-associated protein 1	MFAP1	4	694-714
			Cluster-18233.50874	Microfibrillar-associated protein 1	MFAP1	4	724-744
			Cluster-18233.50873	Microfibrillar-associated protein 1	MFAP1	4	708-728
			Cluster-18233.50872	Microfibrillar-associated protein 1	MFAP1	4	674-694
			Cluster-18233.58940	Eukaryotic translation initiation factor 3 subunit C	EIF3C	2.5	788-808
			Cluster-10102.0	Amyloid-like protein 2	-	3	857-877
			Cluster-1049.0	-	-	3	417-437
			Cluster-11118.0	-	-	4	400-420
			Cluster-11118.1	-	-	4	430-450
			Cluster-121.0	Proline-rich receptor-like protein kinase PERK8	-	3.5	984-1003
			Cluster-1245.0	-	-	3.5	365-385
			Cluster-12830.0	Protein YLS9	-	2	455-475
			Cluster-15183.0	U-box domain-containing protein 52	-	4	628-648
			Cluster-15608.3	-	-	4	76-96
			Cluster-15608.4	-	-	4	75-95
			Cluster-15826.0	Parathymosin	-	3.5	128-148
			Cluster-16495.0	-	-	2.5	104-123
			Cluster-1730.0	-	-	4	637-656
			Cluster-1759.0	Probable aquaporin PIP2-8	PIP	4	533-553
			Cluster-1808.2	-	-	4	132-152
			Cluster-18233.11138	-	-	3.5	585-605
			Cluster-18233.11852	Uncharacterized protein At2g39795, mitochondrial	-	2.5	516-536
			Cluster-18233.12333	-	-	4	334-354
			Cluster-18233.13407	50S ribosomal protein L31, chloroplastic	RP-L31, rpmE	4	618-639
			Cluster-18233.15790	-	-	3.5	542-562
			Cluster-18233.15834	-	-	2.5	118-138
			Cluster-18233.15834	-	-	3.5	1-21
			Cluster-18233.16582	-	-	3.5	293-313
			Cluster-18233.16734	-	-	3.5	193-213
			Cluster-18233.16753	Auxin-responsive protein IAA30	IAA	4	330-350
			Cluster-18233.16984	-	-	3.5	618-638
			Cluster-18233.17245	-	-	3.5	269-289
			Cluster-18233.17846	Zinc finger protein AZF1	-	3.5	656-676
			Cluster-18233.19284	-	-	3.5	2-22
			Cluster-18233.21354	GPN-loop GTPase 1	K06883	4	1231-1251
			Cluster-18233.21965	-	-	4	236-256
			Cluster-18233.22922	Homeobox-leucine zipper protein HAT5	HD-ZIP	3.5	658-678
			Cluster-18233.22924	Homeobox-leucine zipper protein HAT5	HD-ZIP	3.5	735-755
			Cluster-18233.22925	Homeobox-leucine zipper protein HAT5	HD-ZIP	3.5	601-621
			Cluster-18233.23006	Phosphoinositide phospholipase C 4	PLCD	3.5	256-276
			Cluster-18233.24029	Long-chain-alcohol oxidase FAO1	FAO3	3.5	596-616
			Cluster-18233.24283	-	-	3	1-20
			Cluster-18233.24294	Protein CHROMATIN REMODELING 19	SMARCAD1	4	384-404
			Cluster-18233.2430	Putative ribonuclease H protein At1g65750	-	4	1274-1294
			Cluster-18233.2471	-	-	3	369-388
			Cluster-18233.25035	-	-	3.5	2-21
			Cluster-18233.25374	-	-	4	348-368
			Cluster-18233.2573	E3 ubiquitin-protein ligase RING1-like	RNF115_126	3.5	616-636
			Cluster-18233.25754	Transmembrane protein 56-A	-	3	1601-1621
			Cluster-18233.26838	Coiled-coil domain-containing protein SCD2	-	3.5	2381-2402
			Cluster-18233.26887	Coiled-coil domain-containing protein SCD2	-	3.5	1588-1609
			Cluster-18233.26888	Coiled-coil domain-containing protein SCD2	-	3.5	1576-1597
			Cluster-18233.27494	Protein SIEVE ELEMENT OCCLUSION B	-	3.5	720-740
			Cluster-18233.27562	Probable VAMP-like protein At1g33475	-	2.5	1088-1108
			Cluster-18233.28293	Cytochrome b5 isoform E	-	4	577-597
			Cluster-18233.2852	26.5 kDa heat shock protein, mitochondrial	HSP20	4	530-549
			Cluster-18233.2853	26.5 kDa heat shock protein, mitochondrial	HSP20	4	545-564
			Cluster-18233.2910	-	-	3	829-849
			Cluster-18233.29838	-	-	4	396-415
			Cluster-18233.29841	-	-	4	420-439
			Cluster-18233.29886	Probable VAMP-like protein At1g33475	-	2.5	992-1012
			Cluster-18233.29887	Probable VAMP-like protein At1g33475	-	2.5	1087-1107
			Cluster-18233.30153	CMP-N-acetylneuraminate-poly-alpha-2,8-sialyltransferase	-	4	94-114
			Cluster-18233.30236	Transcription factor bHLH112	-	3.5	856-876
			Cluster-18233.30270	-	-	3.5	2-22
			Cluster-18233.30407	-	-	3.5	1660-1680
			Cluster-18233.30698	-	-	4	6-25
			Cluster-18233.30796	Nucleolar protein 8	-	2.5	812-832
			Cluster-18233.31052	Peroxiredoxin-1	E1.11.1.15, PRDX, ahpC	3	1173-1193
			Cluster-18233.31694	Eyes absent homolog 4	-	1.5	581-601
			Cluster-18233.31718	Nuclear factor related to kappa-B-binding protein	-	4	1652-1672
			Cluster-18233.31844	Protein IQ-DOMAIN 1	-	3	813-833
			Cluster-18233.31861	Transcription factor bHLH112	-	3.5	868-888
			Cluster-18233.31862	Transcription factor bHLH112	-	3.5	868-888
			Cluster-18233.32286	-	-	4	151-171
			Cluster-18233.33335	-	-	4	897-917
			Cluster-18233.33336	-	-	4	1025-1045
			Cluster-18233.33337	-	-	4	769-789
			Cluster-18233.34252	-	-	4	468-488
			Cluster-18233.35320	Homeobox-leucine zipper protein HAT5	HD-ZIP	4	478-498
			Cluster-18233.35374	-	-	3.5	1-21
			Cluster-18233.37460	Nucleoid-associated protein Synpcc7942_0464	-	3.5	707-727
			Cluster-18233.37464	Nucleoid-associated protein Synpcc7942_0464	-	3.5	707-727
			Cluster-18233.37470	-	-	3.5	1056-1076
			Cluster-18233.37471	-	-	3.5	1071-1091
			Cluster-18233.39699	-	-	3.5	135-155
			Cluster-18233.39923	E3 ubiquitin-protein ligase UPL1	HUWE1, MULE, ARF-BP1	2.5	6909-6929
			Cluster-18233.40447	Probable RNA helicase SDE3	MOV10	3	2100-2119
			Cluster-18233.40448	-	-	3	1-20
			Cluster-18233.40453	Copper transport protein ATX1	-	3.5	508-528
			Cluster-18233.40611	-	-	3.5	135-155
			Cluster-18233.40630	2-oxoisovalerate dehydrogenase subunit alpha 1,	BCKDHA, bkdA1	3.5	1667-1687
			Cluster-18233.41064	Exocyst complex component SEC8	EXOC4, SEC8L1	3.5	1236-1256
			Cluster-18233.41096	-	-	2	19-39
			Cluster-18233.41434	-	-	3.5	778-798
			Cluster-18233.41552	KH domain-containing protein At4g18375	PCBP2_3_4	4	1390-1411
			Cluster-18233.41713	Chloroplastic group IIA intron splicing facilitator CRS1	-	3	685-705
			Cluster-18233.41829	GPI transamidase component PIG-T	PIGT	4	315-335
			Cluster-18233.41935	Importin beta-like SAD2	-	3.5	982-1002
			Cluster-18233.42379	-	-	4	277-296
			Cluster-18233.42926	CMP-N-acetylneuraminate-poly-alpha-2,8-sialyltransferase	-	4	94-114
			Cluster-18233.43023	Protein MIZU-KUSSEI 1	-	3.5	886-906
			Cluster-18233.43024	Protein MIZU-KUSSEI 1	-	3.5	874-894
			Cluster-18233.43294	Transcription initiation factor IIF subunit alpha	TFIIF1, GTF2F1, TFG1	3.5	1170-1190
			Cluster-18233.43314	Homeotic protein knotted-1	-	4	876-896
			Cluster-18233.43316	Homeotic protein knotted-1	-	4	890-910
			Cluster-18233.43459	Probable VAMP-like protein At1g33475	-	2.5	1176-1196
			Cluster-18233.43519	U4/U6.U5 tri-snRNP-associated protein 2	USP39, SAD1	1.5	388-408
			Cluster-18233.43533	2-oxoisovalerate dehydrogenase subunit alpha 1,	BCKDHA, bkdA1	3.5	1624-1644
			Cluster-18233.43702	-	-	4	46-66
			Cluster-18233.43927	F-box/kelch-repeat protein At1g30090	-	4	1523-1543
			Cluster-18233.44060	F-box/kelch-repeat protein At1g30090	-	4	1522-1542
			Cluster-18233.44533	U4/U6.U5 tri-snRNP-associated protein 2	USP39, SAD1	1.5	621-641
			Cluster-18233.44539	Vacuolar protein sorting-associated protein 41 homolog	-	4	3026-3046
			Cluster-18233.45116	Serine/threonine-protein phosphatase 4 regulatory subunit 3	SMEK, PPP4R3	2.5	2426-2446
			Cluster-18233.45124	-	PRCC	2.5	10-30
			Cluster-18233.45142	E3 ubiquitin-protein ligase UPL2	HUWE1, MULE, ARF-BP1	3.5	7065-7085
			Cluster-18233.45211	Protein neuralized	-	1.5	676-696
			Cluster-18233.45393	DEAD-box ATP-dependent RNA helicase 51	DDX18, HAS1	4	1-21
			Cluster-18233.45513	DNA-dependent metalloprotease WSS1	-	3	937-956
			Cluster-18233.45858	Protein neuralized	-	1.5	676-696
			Cluster-18233.45859	Protein neuralized	-	1.5	676-696
			Cluster-18233.45989	60S ribosomal protein L5	RP-L5e, RPL5	1	1022-1042
			Cluster-18233.45996	2-oxoisovalerate dehydrogenase subunit alpha 1,	BCKDHA, bkdA1	3.5	1584-1604
			Cluster-18233.46024	60S ribosomal protein L5	RP-L5e, RPL5	1	963-983
			Cluster-18233.46618	-	-	4	407-426
			Cluster-18233.46796	E3 ubiquitin-protein ligase UPL1	HUWE1, MULE, ARF-BP1	2.5	6909-6929
			Cluster-18233.46976	Nucleosome assembly protein 1;3	NAP1L1, NRP	2	1076-1096
			Cluster-18233.47240	Meiosis arrest female protein 1	LKAP, MARF1	3	3724-3744
			Cluster-18233.47244	-	RPC1, POLR3A	3.5	376-396
			Cluster-18233.47312	Exocyst complex component SEC8	EXOC4, SEC8L1	3.5	1289-1309
			Cluster-18233.47483	Two-component response regulator-like PRR1	TOC1, APRR1	3.5	2311-2331
			Cluster-18233.47514	-	-	3.5	825-845
			Cluster-18233.47624	Cell division cycle protein 48 homolog	VCP, CDC48	3.5	2326-2346
			Cluster-18233.47631	-	-	3.5	1086-1106
			Cluster-18233.47790	Two-component response regulator-like APRR1	TOC1, APRR1	3.5	3421-3441
			Cluster-18233.47886	Acidic leucine-rich nuclear phosphoprotein 32-related protein	ANP32B	3.5	1140-1160
			Cluster-18233.48468	-	-	2	252-271
			Cluster-18233.48505	Peptidyl-prolyl cis-trans isomerase FKBP53	FPR3_4	4	684-704
			Cluster-18233.48783	-	-	4	897-917
			Cluster-18233.48900	-	-	4	46-66
			Cluster-18233.49286	Coiled-coil domain-containing protein SCD2	-	3.5	2372-2393
			Cluster-18233.49675	-	-	4	280-300
			Cluster-18233.49684	Probable RNA helicase SDE3	MOV10	3	1602-1621
			Cluster-18233.49689	-	-	3	1-20
			Cluster-18233.49731	DNA-directed RNA polymerase I subunit rpa1	RPA1, POLR1A	3.5	2593-2613
			Cluster-18233.4976	-	-	2.5	85-105
			Cluster-18233.50631	Histone-lysine N-methyltransferase family member SUVH9	EHMT	3.5	1164-1184
			Cluster-18233.50856	-	-	3.5	1-21
			Cluster-18233.50975	Cytochrome P450 CYP72A219	-	3.5	936-956
			Cluster-18233.50976	Cytochrome P450 CYP72A219	-	3.5	956-976
			Cluster-18233.51120	Meiosis arrest female protein 1	LKAP, MARF1	3	4176-4196
			Cluster-18233.51557	-	-	4	1364-1384
			Cluster-18233.528	-	-	4	180-200
			Cluster-18233.53488	VQ motif-containing protein 22	-	4	1572-1593
			Cluster-18233.53688	-	-	3.5	1520-1540
			Cluster-18233.54102	Exocyst complex component SEC8	EXOC4, SEC8L1	3.5	1236-1256
			Cluster-18233.54116	Molybdenum cofactor sulfurase 3	-	3.5	619-639
			Cluster-18233.54140	-	-	2	331-350
			Cluster-18233.54331	-	-	3	824-844
			Cluster-18233.54539	-	-	4	46-66
			Cluster-18233.54540	-	-	4	46-66
			Cluster-18233.54939	-	-	3.5	1733-1753
			Cluster-18233.55182	-	-	3.5	840-860
			Cluster-18233.56769	-	-	2	252-271
			Cluster-18233.57185	Programmed cell death protein 2	TSR4	3.5	484-503
			Cluster-18233.57262	CMP-N-acetylneuraminate-poly-alpha-2,8-sialyltransferase	-	4	94-114
			Cluster-18233.57286	-	-	2.5	581-601
			Cluster-18233.57511	Zinc transporter 2 OS=Oryza sativa subsp. japonica	SLC39A1_2_3, ZIP1_2_3	3	649-669
			Cluster-18233.5767	-	-	3	1023-1043
			Cluster-18233.58486	-	USP39, SAD1	1.5	1162-1182
			Cluster-18233.58816	Probable beta-D-xylosidase 6	-	4	691-711
			Cluster-18233.58884	-	SETX, ALS4	0.5	787-807
			Cluster-18233.59062	-	-	3.5	1662-1682
			Cluster-18233.59373	-	-	4	922-942
			Cluster-18233.60750	-	-	3.5	306-326
			Cluster-18233.61028	Photosystem I reaction center subunit III, chloroplastic	-	1.5	1845-1865
			Cluster-18233.61029	Photosystem I reaction center subunit III, chloroplastic	-	1.5	1812-1832
			Cluster-18233.61576	Probable ubiquitin-conjugating enzyme E2 23	UBE2O	3.5	513-533
			Cluster-18233.61577	Probable ubiquitin-conjugating enzyme E2 23	UBE2O	3.5	513-533
			Cluster-18233.61578	Probable ubiquitin-conjugating enzyme E2 23	UBE2O	3.5	513-533
			Cluster-18233.61718	Molybdenum cofactor sulfurase 3	-	3.5	619-639
			Cluster-18233.62695	Coiled-coil domain-containing protein SCD2	-	3.5	2382-2403
			Cluster-18233.62696	Coiled-coil domain-containing protein SCD2	-	3.5	2382-2403
			Cluster-18233.62698	Coiled-coil domain-containing protein SCD2	-	3.5	2382-2403
			Cluster-18233.63057	J domain-containing protein required for chloroplast accumulation response 1	-	4	200-219
			Cluster-18233.63085	-	-	4	407-426
			Cluster-18233.63943	Probable VAMP-like protein At1g33475	-	2.5	1178-1198
			Cluster-18233.64034	Transcription initiation factor IIE subunit alpha	TFIIE1, GTF2E1, TFA1, tfe	4	1483-1503
			Cluster-18233.64288	-	-	4	386-405
			Cluster-18233.65407	Dof zinc finger protein DOF4.6	-	4	1091-1111
			Cluster-18233.65408	Dof zinc finger protein DOF5.6	-	3.5	1088-1108
			Cluster-18233.65409	Dof zinc finger protein DOF5.6	-	3.5	1093-1113
			Cluster-18233.66057	-	-	3.5	1433-1453
			Cluster-18233.66177	Molybdenum cofactor sulfurase 3	-	3.5	619-639
			Cluster-18233.66432	Putative ATP-dependent RNA helicase DHX57	DHX29	4	4781-4801
			Cluster-18233.66433	Putative ATP-dependent RNA helicase DHX57	DHX29	4	5508-5528
			Cluster-18233.66434	Putative ATP-dependent RNA helicase DHX57	DHX29	4	4833-4853
			Cluster-18233.67088	KH domain-containing protein At4g18375	PCBP2_3_4	4	1338-1359
			Cluster-18233.67334	ATP-dependent zinc metalloprotease FtsH 3	-	4	1285-1305
			Cluster-18233.68312	-	-	4	91-111
			Cluster-18233.68713	-	-	3.5	306-326
			Cluster-18233.68779	Cytochrome P450 81E8	-	3	638-657
			Cluster-18233.69238	-	-	2	1105-1125
			Cluster-18233.69277	-	-	4	386-405
			Cluster-18233.69353	-	-	3.5	649-669
			Cluster-18233.69772	-	-	3.5	385-405
			Cluster-18233.71454	-	-	3.5	86-106
			Cluster-18233.71455	Uncharacterized protein At5g41620	-	3.5	86-106
			Cluster-18233.71456	Uncharacterized protein At5g41620	-	3.5	86-106
			Cluster-18233.71580	-	-	2	493-512
			Cluster-18233.71697	-	-	3.5	2-22
			Cluster-18233.71712	-	-	3.5	1-21
			Cluster-18233.71713	-	-	3.5	5-25
			Cluster-18233.71874	-	-	2.5	1583-1602
			Cluster-18233.72594	CMP-N-acetylneuraminate-poly-alpha-2,8-sialyltransferase	-	4	94-114
			Cluster-18233.73018	-	-	2.5	303-323
			Cluster-18233.7342	-	-	2.5	304-324
			Cluster-18233.73690	-	-	4	300-320
			Cluster-18233.74349	-	-	3.5	269-288
			Cluster-18233.75048	-	-	4	674-694
			Cluster-18233.75661	Beta-amylase 7	E3.2.1.2	3	538-558
			Cluster-18233.77063	-	-	2	325-345
			Cluster-18233.78503	Pentatricopeptide repeat-containing protein At4g13650	-	3	403-422
			Cluster-18233.78504	Pentatricopeptide repeat-containing protein At4g13650	-	3	403-422
			Cluster-18233.78505	Pentatricopeptide repeat-containing protein At4g13650	-	3	405-424
			Cluster-18233.78506	Pentatricopeptide repeat-containing protein At4g13650	-	3	405-424
			Cluster-18233.78507	Pentatricopeptide repeat-containing protein At4g13650	-	3	405-424
			Cluster-18233.801	-	-	3.5	55-75
			Cluster-18233.80132	Sorting and assembly machinery component 50 homolog	SAM50, TOB55, bamA	3	415-435
			Cluster-18233.802	-	-	3.5	55-75
			Cluster-18233.8022	-	-	3	810-830
			Cluster-18233.81034	-	-	4	386-405
			Cluster-18233.81042	Cytochrome P450 81E8	-	3	600-619
			Cluster-18233.81589	-	-	4	388-408
			Cluster-18233.992	Elongation of fatty acids protein 3-like	-	3.5	682-701
			Cluster-19063.0	Nuclear autoantigenic sperm protein (Fragment)	-	2.5	55-75
			Cluster-19099.0	-	-	4	116-136
			Cluster-19192.0	-	-	2.5	354-374
			Cluster-19981.0	-	-	4	4-24
			Cluster-21279.0	-	-	3	357-376
			Cluster-21849.0	Receptor-like serine/threonine-protein kinase ALE2	-	3.5	1250-1269
			Cluster-22061.0	Transmembrane protein 56-A	-	3	1564-1584
			Cluster-22087.0	Small acidic protein	-	3	455-474
			Cluster-22087.1	Small acidic protein	-	3	1-20
			Cluster-22155.0	-	-	3.5	207-227
			Cluster-22177.0	Transmembrane protein 56-A	-	3	1549-1569
			Cluster-22177.1	Transmembrane protein 56 homolog B	-	3	1231-1251
			Cluster-22825.2	-	-	3	586-606
			Cluster-22867.2	-	-	4	519-539
			Cluster-22879.0	-	-	4	542-562
			Cluster-22879.4	-	-	4	648-668
			Cluster-23036.1	Formin-like protein 11	-	3.5	2-22
			Cluster-23177.0	-	-	3	295-314
			Cluster-2592.1	UDP-glucuronate 4-epimerase 6	E5.1.3.6	3.5	1-21
			Cluster-2652.0	Acidic leucine-rich nuclear phosphoprotein 32 family member E	ANP32B	2	614-634
			Cluster-2954.1	-	-	3.5	392-412
			Cluster-3022.0	-	-	3	297-317
			Cluster-3695.0	E3 ubiquitin ligase BIG BROTHER	BB	3	285-305
			Cluster-4327.0	-	-	1	356-376
			Cluster-4771.0	Protein NRT1/ PTR FAMILY 4.3	-	3	732-752
			Cluster-5335.0	Thioredoxin-like 4, chloroplastic	-	3.5	485-505
			Cluster-5943.0	Thioredoxin H2	trxA	3.5	511-532
			Cluster-608.0	UPF0481 protein At3g47200	-	3	730-750
			Cluster-6861.0	WD repeat-containing protein 55	-	3.5	428-448
			Cluster-6880.0	-	-	1	252-272
			Cluster-7151.0	-	-	1	252-272
			Cluster-7151.1	-	-	1	293-313
			Cluster-7873.0	RWD domain-containing protein 1	-	4	313-333
			Cluster-8196.0	-	BB	3	284-304
			Cluster-8585.1	High mobility group protein B3	HMGB3	4	561-581
			Cluster-8848.0	Protein YLS9	-	2	687-707
			Cluster-8911.0	-	-	4	415-435
			Cluster-9513.0	Protein ASPARTIC PROTEASE IN GUARD CELL 1	-	4	6-26
			Cluster-9791.1	Calmodulin-like protein 7	CML	3	402-421
	ib-miR414-1	UCAUCUUCAUCAUCAUCGUCA	Cluster-18233.45000	-	-	1.5	9-29
			Cluster-18233.45408	Polynucleotide 3'-phosphatase ZDP	-	3.5	1454-1474
			Cluster-18233.45405	Polynucleotide 3'-phosphatase ZDP	-	3.5	1461-1481
			Cluster-18233.44633	HMG1/2-like protein	HMGB1	4	893-914
			Cluster-18233.48295	Elongation factor 1-delta 1	EEF1B	3.5	417-437
			Cluster-18233.55028	Elongation factor 1-delta 1	EEF1B	3.5	501-521
			Cluster-18233.37897	Elongation factor 1-delta 1	EEF1B	3.5	482-502
			Cluster-18233.43566	Zinc finger CCCH domain-containing protein 20	-	3.5	312-332
			Cluster-18233.42915	DNA (cytosine-5)-methyltransferase 1	DNMT1, dcm	4	2387-2407
			Cluster-18233.40186	E3 ubiquitin-protein ligase UPL3	TRIP12	0.5	3691-3711
			Cluster-18233.25081	-	-	2.5	1-21
			Cluster-18233.29184	Heat shock factor protein HSF24	-	3	2-22
			Cluster-18233.30925	-	-	3.5	369-389
			Cluster-18233.67067	-	-	3.5	390-410
			Cluster-18233.44766	Zinc finger CCCH domain-containing protein 2	-	3.5	312-332
			Cluster-18233.47584	E3 ubiquitin-protein ligase UPL3	TRIP12	0.5	3770-3790
			Cluster-18233.45654	-	-	3.5	1454-1474
			Cluster-18233.28401	Periodic tryptophan protein 1 homolog	PWP1	4	464-484
			Cluster-18233.46549	-	-	3.5	956-976
			Cluster-18233.46856	E3 ubiquitin-protein ligase UPL3	TRIP12	0.5	3770-3790
			Cluster-18233.25732	Periodic tryptophan protein 1 homolog	PWP1	4	456-476
			Cluster-18233.58132	DNA (cytosine-5)-methyltransferase 1	DNMT1, dcm	4	2430-2450
			Cluster-18233.20830	Polynucleotide 3'-phosphatase ZDP	-	3.5	1388-1408
			Cluster-18233.45010	Protein NRT1/ PTR FAMILY 2.6	WDR42A	3.5	1452-1472
			Cluster-18233.40645	Protein NRT1/ PTR FAMILY 2.6	WDR42A	3.5	1947-1967
			Cluster-18233.58940	Eukaryotic translation initiation factor 3 subunit C	EIF3C	3.5	788-808
			Cluster-14406.0	-	-	3.5	84-104
			Cluster-10601.0	-	-	4	584-604
			Cluster-10910.0	Uncharacterized protein YKR070W	-	3.5	355-376
			Cluster-10954.0	Phosphoinositide phospholipase C 2	PLCD	4	1144-1164
			Cluster-11298.0	-	-	4	584-604
			Cluster-11554.0	-	-	3.5	196-216
			Cluster-1245.0	-	-	3.5	365-385
			Cluster-12830.0	Protein YLS9	-	4	455-475
			Cluster-12997.0	RING-H2 finger protein ATL67	-	3.5	678-698
			Cluster-13549.0	-	-	4	209-229
			Cluster-14382.0	Interactor of constitutive active ROPs 1	-	4	567-587
			Cluster-1454.0	DnaJ protein homolog ANJ1	DNAJA2	4	197-217
			Cluster-15183.0	U-box domain-containing protein 52	-	3	628-648
			Cluster-15608.3	-	-	4	76-96
			Cluster-15608.4	-	-	4	75-95
			Cluster-15703.0	Uncharacterized protein YKR070W	-	3.5	355-376
			Cluster-1678.0	-	-	3.5	674-693
			Cluster-1730.0	-	-	4	637-656
			Cluster-17332.0	-	-	3.5	163-183
			Cluster-17911.1	-	-	4	802-822
			Cluster-18233.10672	-	-	4	388-408
			Cluster-18233.11138	-	-	2.5	588-608
			Cluster-18233.11139	-	-	4	2-22
			Cluster-18233.11141	-	-	4	2-22
			Cluster-18233.11279	-	-	3.5	28-48
			Cluster-18233.11532	-	-	4	158-177
			Cluster-18233.12002	-	-	4	732-752
			Cluster-18233.12003	-	-	4	732-752
			Cluster-18233.12333	-	-	3	334-354
			Cluster-18233.13060	Protein unc-45 homolog A	-	4	1396-1416
			Cluster-18233.13316	MADS-box protein SVP	-	4	689-709
			Cluster-18233.13317	MADS-box protein SVP	-	4	583-603
			Cluster-18233.13318	MADS-box protein AGL24	-	4	708-728
			Cluster-18233.13342	Retrovirus-related Pol polyprotein from transposon TNT 1-94	-	3	351-371
			Cluster-18233.13407	50S ribosomal protein L31, chloroplastic	RP-L31, rpmE	4	618-639
			Cluster-18233.13415	Ribonuclease H2 subunit A	RNASEH2A	3.5	878-898
			Cluster-18233.13541	-	-	3.5	2-22
			Cluster-18233.13929	Uncharacterized CDP-alcohol phosphatidyltransferase class-I family protein C22A12.08c SV=1	-	3.5	355-376
			Cluster-18233.14592	-	-	4	878-898
			Cluster-18233.14593	-	-	4	1087-1107
			Cluster-18233.15238	-	-	4	290-309
			Cluster-18233.15834	-	-	1.5	118-138
			Cluster-18233.16582	-	-	3.5	293-313
			Cluster-18233.16708	Protein unc-45 homolog A	-	3.5	1510-1530
			Cluster-18233.16708	Protein unc-45 homolog A	-	4	1180-1200
			Cluster-18233.16734	-	-	3.5	193-213
			Cluster-18233.16753	Auxin-responsive protein IAA30	IAA	3	330-350
			Cluster-18233.17245	-	-	4	268-289
			Cluster-18233.17846	Zinc finger protein AZF1	-	2.5	656-676
			Cluster-18233.18616	29 kDa ribonucleoprotein A, chloroplastic	-	4	1242-1262
			Cluster-18233.18617	29 kDa ribonucleoprotein A, chloroplastic	-	4	1093-1113
			Cluster-18233.19284	-	-	2.5	2-22
			Cluster-18233.19741	-	-	3.5	42-62
			Cluster-18233.20333	Presequence protease 2, chloroplastic/mitochondrial	K06972	3.5	487-507
			Cluster-18233.21310	Glutamate-rich WD repeat-containing protein 1	RRB1, GRWD1	2	517-537
			Cluster-18233.21965	-	-	2	236-256
			Cluster-18233.22388	Transmembrane protein 230	-	4	368-388
			Cluster-18233.22788	Protein unc-45 homolog A	-	4	1736-1756
			Cluster-18233.22789	Protein unc-45 homolog A	-	3.5	1059-1079
			Cluster-18233.22922	Homeobox-leucine zipper protein HAT5	HD-ZIP	3.5	661-681
			Cluster-18233.22924	Homeobox-leucine zipper protein HAT5	HD-ZIP	3.5	738-758
			Cluster-18233.22925	Homeobox-leucine zipper protein HAT5	HD-ZIP	3.5	604-624
			Cluster-18233.23182	-	-	4	128-147
			Cluster-18233.23716	-	-	3.5	437-457
			Cluster-18233.24283	-	-	3.5	6-26
			Cluster-18233.24294	Protein CHROMATIN REMODELING 19	SMARCAD1	4	384-404
			Cluster-18233.24521	DNA polymerase epsilon catalytic subunit A	-	4	805-824
			Cluster-18233.25171	-	-	3.5	162-182
			Cluster-18233.25374	-	-	3	348-368
			Cluster-18233.25721	Zinc finger BED domain-containing protein RICESLEEPER 2	-	4	1174-1194
			Cluster-18233.26281	-	RPC7, POLR3G	2.5	985-1005
			Cluster-18233.26283	-	RPC7, POLR3G	2	1077-1097
			Cluster-18233.26285	-	RPC7, POLR3G	2	985-1005
			Cluster-18233.26286	-	RPC7, POLR3G	2	985-1005
			Cluster-18233.2630	-	RPC7, POLR3G	2	1782-1802
			Cluster-18233.26342	Diacylglycerol O-acyltransferase 2	-	4	371-391
			Cluster-18233.26359	Target of Myb protein 1	-	4	562-581
			Cluster-18233.26656	Pyridoxal phosphate phosphatase	-	3.5	870-891
			Cluster-18233.26657	-	-	3.5	880-901
			Cluster-18233.26662	Nuclear factor related to kappa-B-binding protein	-	3.5	1655-1675
			Cluster-18233.26677	-	-	3	646-666
			Cluster-18233.27044	-	-	3	446-466
			Cluster-18233.27494	Protein SIEVE ELEMENT OCCLUSION B	-	2.5	720-740
			Cluster-18233.27562	Probable VAMP-like protein At1g33475	-	3.5	1088-1108
			Cluster-18233.28293	Cytochrome b5 isoform E	-	4	577-597
			Cluster-18233.28712	-	USE1	3.5	127-147
			Cluster-18233.28750	Nardilysin	NRD1	3	449-469
			Cluster-18233.28752	Nardilysin	NRD1	3	449-469
			Cluster-18233.2910	-	-	4	829-849
			Cluster-18233.29886	Probable VAMP-like protein At1g33475	-	3.5	992-1012
			Cluster-18233.29887	Probable VAMP-like protein At1g33475	-	3.5	1087-1107
			Cluster-18233.29983	Auxin-responsive protein SAUR24	SAUR	3.5	211-231
			Cluster-18233.30236	Transcription factor bHLH112	-	2.5	856-876
			Cluster-18233.30236	Transcription factor bHLH112	-	4	802-822
			Cluster-18233.30237	-	-	3.5	1639-1659
			Cluster-18233.30270	-	-	2.5	2-22
			Cluster-18233.30407	-	-	2.5	1660-1680
			Cluster-18233.30796	Nucleolar protein 8	-	3.5	812-832
			Cluster-18233.30903	Uncharacterized zinc finger protein At4g06634	YY	3	1306-1325
			Cluster-18233.31079	Kelch domain-containing protein 4	-	3.5	1693-1713
			Cluster-18233.31223	-	-	3	108-128
			Cluster-18233.31224	-	-	3	108-128
			Cluster-18233.31227	-	-	3	108-128
			Cluster-18233.31230	-	-	3	108-128
			Cluster-18233.31694	Eyes absent homolog 4	-	3.5	581-601
			Cluster-18233.31718	Nuclear factor related to kappa-B-binding protein	-	4	1652-1672
			Cluster-18233.31844	Protein IQ-DOMAIN 1	-	4	813-833
			Cluster-18233.31861	Transcription factor bHLH112	-	2.5	868-888
			Cluster-18233.31861	Transcription factor bHLH112	-	4	814-834
			Cluster-18233.31862	Transcription factor bHLH112	-	2.5	868-888
			Cluster-18233.31862	Transcription factor bHLH112	-	4	814-834
			Cluster-18233.32047	-	-	4	515-535
			Cluster-18233.3260	-	-	4	32-52
			Cluster-18233.32630	Serine/threonine-protein kinase rio2	RIOK2	4	1431-1451
			Cluster-18233.32829	E3 ubiquitin-protein ligase UPL3	TRIP12	2.5	584-604
			Cluster-18233.33301	Importin beta-like SAD2	-	4	3351-3371
			Cluster-18233.33612	-	-	3.5	933-953
			Cluster-18233.34252	-	-	4	468-488
			Cluster-18233.34506	Nucleolar protein 14	NOP14, UTP2	4	1352-1372
			Cluster-18233.34508	Nucleolar protein 14	NOP14, UTP2	4	1355-1375
			Cluster-18233.34509	Nucleolar protein 14	NOP14, UTP2	4	1355-1375
			Cluster-18233.34510	Nucleolar protein 14	NOP14, UTP2	4	1355-1375
			Cluster-18233.34511	Nucleolar protein 14	NOP14, UTP2	4	1355-1375
			Cluster-18233.34627	SPX domain-containing membrane protein At4g22990	-	4	1955-1975
			Cluster-18233.34628	SPX domain-containing membrane protein At4g22990	-	4	1997-2017
			Cluster-18233.35376	Importin beta-like SAD2	-	4	3034-3054
			Cluster-18233.35377	Importin beta-like SAD2	-	4	3050-3070
			Cluster-18233.35378	Importin beta-like SAD2	-	4	3149-3169
			Cluster-18233.35687	Putative late blight resistance protein homolog R1A-10	-	4	2395-2415
			Cluster-18233.36268	DNA polymerase epsilon catalytic subunit A	-	4	744-763
			Cluster-18233.36367	Telomere repeat-binding protein 1	-	3.5	1647-1667
			Cluster-18233.36604	Protein DEHYDRATION-INDUCED 19 homolog 4	-	3.5	26-46
			Cluster-18233.36816	Kelch domain-containing protein 4	-	3.5	1610-1630
			Cluster-18233.3705	Protein unc-45 homolog A	-	3.5	1173-1193
			Cluster-18233.37457	Polyadenylate-binding protein-interacting protein 11	-	3.5	614-634
			Cluster-18233.37460	Nucleoid-associated protein Synpcc7942_0464	-	2.5	707-727
			Cluster-18233.37464	Nucleoid-associated protein Synpcc7942_0464	-	2.5	707-727
			Cluster-18233.37470	-	-	2.5	1056-1076
			Cluster-18233.37471	-	-	2.5	1071-1091
			Cluster-18233.37984	Spastin OS=Danio rerio GN=spast PE=2 SV=2	-	4	376-396
			Cluster-18233.38131	-	-	4	1007-1027
			Cluster-18233.38752	-	-	4	1007-1027
			Cluster-18233.38815	-	-	2.5	3-23
			Cluster-18233.38970	DNA polymerase epsilon catalytic subunit A	-	4	1123-1142
			Cluster-18233.39341	-	-	3	916-936
			Cluster-18233.39683		-	3.5	376-396
			Cluster-18233.39699	-	-	2.5	135-155
			Cluster-18233.39923	E3 ubiquitin-protein ligase UPL1	HUWE1, MULE, ARF-BP1	3.5	6909-6929
			Cluster-18233.40010	Protein phosphatase 1 regulatory subunit SDS22	-	3	2233-2253
			Cluster-18233.40017	-	-	3.5	1-21
			Cluster-18233.40448	-	-	3.5	6-26
			Cluster-18233.40453	Copper transport protein ATX1	-	3.5	508-528
			Cluster-18233.40564	Kelch domain-containing protein 4	-	3.5	1610-1630
			Cluster-18233.40611	-	-	2.5	135-155
			Cluster-18233.40630	2-oxoisovalerate dehydrogenase subunit alpha 1,	BCKDHA, bkdA1	2.5	1667-1687
			Cluster-18233.40787	Protein phosphatase 1 regulatory subunit SDS22	-	3	2233-2253
			Cluster-18233.40842	Protein DEHYDRATION-INDUCED 19 homolog 4	-	3.5	26-46
			Cluster-18233.41053	Telomere repeat-binding protein 1	-	3.5	1563-1583
			Cluster-18233.41054	Telomere repeat-binding protein 1	-	3.5	1617-1637
			Cluster-18233.41096	-	-	3	19-39
			Cluster-18233.41434	-	-	2.5	778-798
			Cluster-18233.41713	Chloroplastic group IIA intron splicing facilitator CRS1	-	2.5	2578-2598
			Cluster-18233.41747	Kelch-like protein 3	-	3.5	2596-2616
			Cluster-18233.41829	GPI transamidase component PIG-T	PIGT	3.5	324-344
			Cluster-18233.41896	Pyridoxal phosphate phosphatase	-	3.5	870-891
			Cluster-18233.42839	Zinc finger protein-like 1 homolog	-	3	989-1009
			Cluster-18233.42920	GDSL esterase/lipase At5g14450	SGF29	2.5	974-994
			Cluster-18233.43023	Protein MIZU-KUSSEI 1	-	2.5	886-906
			Cluster-18233.43024	Protein MIZU-KUSSEI 1	-	2.5	874-894
			Cluster-18233.43294	Transcription initiation factor IIF subunit alpha	TFIIF1, GTF2F1, TFG1	2	1284-1304
			Cluster-18233.43294	Transcription initiation factor IIF subunit alpha	TFIIF1, GTF2F1, TFG1	3.5	987-1007
			Cluster-18233.43314	Homeotic protein knotted-1	-	3	876-896
			Cluster-18233.43316	Homeotic protein knotted-1	-	3	890-910
			Cluster-18233.43380	Cellulose synthase-like protein D3	-	3	3489-3509
			Cluster-18233.43459	Probable VAMP-like protein At1g33475	-	3.5	1176-1196
			Cluster-18233.43519	U4/U6.U5 tri-snRNP-associated protein 2	USP39, SAD1	1.5	388-408
			Cluster-18233.43533	2-oxoisovalerate dehydrogenase subunit alpha 1,	BCKDHA, bkdA1	2.5	1624-1644
			Cluster-18233.43702	-	-	2	46-66
			Cluster-18233.43932	Protein FD	-	4	1738-1758
			Cluster-18233.43954	Kelch domain-containing protein 4	-	3.5	1693-1713
			Cluster-18233.44533	U4/U6.U5 tri-snRNP-associated protein 2	USP39, SAD1	1.5	621-641
			Cluster-18233.44539	Vacuolar protein sorting-associated protein 41 homolog	-	3	3026-3046
			Cluster-18233.44899	-	-	4	254-274
			Cluster-18233.44977	-	-	3.5	42-62
			Cluster-18233.45116	Serine/threonine-protein phosphatase 4 regulatory subunit 3	SMEK, PPP4R3	2.5	2426-2446
			Cluster-18233.45124	-	PRCC	2.5	10-30
			Cluster-18233.45142	E3 ubiquitin-protein ligase UPL2	HUWE1, MULE, ARF-BP1	3.5	6921-6941
			Cluster-18233.45211	Protein neuralized	-	3.5	676-696
			Cluster-18233.45304	-	INO80B, ZNHIT4, PAPA1	1.5	1319-1339
			Cluster-18233.45513	DNA-dependent metalloprotease WSS1	-	3.5	936-956
			Cluster-18233.45780	Phosphatidylinositol 4-kinase beta 1	PI4K	3.5	1599-1619
			Cluster-18233.45789	-	-	4	468-488
			Cluster-18233.45858	Protein neuralized	-	3.5	676-696
			Cluster-18233.45859	Protein neuralized	-	3.5	676-696
			Cluster-18233.45989	60S ribosomal protein L5	RP-L5e, RPL5	2	1022-1042
			Cluster-18233.45996	2-oxoisovalerate dehydrogenase subunit alpha 1,	BCKDHA, bkdA1	2.5	1584-1604
			Cluster-18233.46024	60S ribosomal protein L5	RP-L5e, RPL5	2	963-983
			Cluster-18233.46704	Topless-related protein 3	-	4	173-192
			Cluster-18233.46796	E3 ubiquitin-protein ligase UPL1	HUWE1, MULE, ARF-BP1	3.5	6909-6929
			Cluster-18233.46804	Protein PALE CRESS, chloroplastic	-	4	283-303
			Cluster-18233.46976	Nucleosome assembly protein 1;3	NAP1L1, NRP	3	1076-1096
			Cluster-18233.47240	Meiosis arrest female protein 1	LKAP, MARF1	3	3724-3744
			Cluster-18233.47244	-	RPC1, POLR3A	2.5	376-396
			Cluster-18233.47514	-	-	3.5	824-845
			Cluster-18233.47517	Nuclear factor related to kappa-B-binding protein	-	3.5	1501-1521
			Cluster-18233.47518	Nuclear factor related to kappa-B-binding protein	-	3.5	1580-1600
			Cluster-18233.47549	Pre-mRNA-splicing factor 38B	-	4	1067-1087
			Cluster-18233.47553	Ribosome biogenesis protein BMS1 homolog	BMS1	4	2-22
			Cluster-18233.47598	-	-	3.5	1240-1260
			Cluster-18233.47599	Telomere repeat-binding protein 1	-	3.5	1414-1434
			Cluster-18233.47601	Telomere repeat-binding protein 1	-	3.5	1717-1737
			Cluster-18233.47602	Telomere repeat-binding protein 1	-	3.5	1493-1513
			Cluster-18233.47631	-	-	2.5	1086-1106
			Cluster-18233.47632	Protein PHOTOPERIOD-INDEPENDENT EARLY FLOWERING 1	EP400	3.5	1225-1245
			Cluster-18233.47681	Protein PLASTID TRANSCRIPTIONALLY ACTIVE 12	-	4	1631-1651
			Cluster-18233.47804	Dof zinc finger protein DOF2.5	-	2	1096-1116
			Cluster-18233.47849		-	3	2234-2254
			Cluster-18233.47859	G-type lectin S-receptor-like serine/threonine-protein kinase At4g27290	-	4	3380-3400
			Cluster-18233.47886	Acidic leucine-rich nuclear phosphoprotein 32-related protein	ANP32B	0.5	1146-1166
			Cluster-18233.47941	Putative 1-phosphatidylinositol-3-phosphate 5-kinase FAB1C	PIKFYVE, FAB1	4	1310-1330
			Cluster-18233.48039	-	USE1	3.5	117-137
[truncated: 3,870 more rows]
