# Supplementary material for: Uncovering anthocyanin biosynthesis related microRNAs and their target genes by small RNA and degradome sequencing in tuberous roots of sweetpotato
Source: BMC Plant Biol. 2019 Jun 3;19:232. doi: 10.1186/s12870-019-1790-2 (PMC6547535; doi:10.1186/s12870-019-1790-2)
Supplement: Supplementary file 9 — Target genes of miRNAs identified in sweetpotato using degradome sequencing. (XLS 126 kb) [file 12870_2019_1790_MOESM9_ESM.xls]

## Sheet: Sheet1
Additional file 9: Target genes of miRNAs identified in sweetpotato using degradome sequencing.
Small RNA	Small RNA_seq	Transcript	Alignment Range	Degradome CleavageSite	Degradome Category	Alignment Score	Pvalue	Transcript Annotation
ib-miR165a-3p	UCGGACCAGGCUUCAUCCCC	Cluster-18233.49636	493-512	503	2	1.5	0.144	Homeobox-leucine zipper protein
		Cluster-18233.49635	493-512	503	2	1.5	0.144	Homeobox-leucine zipper protein
		Cluster-18233.52940	493-512	503	2	1.5	0.144	Homeobox-leucine zipper protein
ib-miR845b-5p	UCGCUCUGAUACCAAAUGAUG	Cluster-18233.51100	2050-2071	2062	1	2.5	0.00605	Protein TIC 55,
ib-miR159	UUUGGACUGAAGGGAGCUCUA	Cluster-18233.73593	54-74	65	2	2.5	0.0826	Transcription factor GAMYB
		Cluster-18233.73594	54-74	65	2	2.5	0.0826	Transcription factor GAMYB
ib-miR156a-5p	UGACAGAAGAGAGUGAGCAC	Cluster-18233.20487	954-973	964	2	1	0.49	Squamib promoter-binding-like protein 9
		Cluster-18233.20485	1107-1126	1117	2	1	0.49	Squamib promoter-binding-like protein 9
		Cluster-18233.20486	1217-1236	1227	2	1	0.49	Squamib promoter-binding-like protein 14
		Cluster-10893.0	228-247	238	4	2.5	0.0738	-
		Cluster-18233.55252	1207-1226	1217	1	1	0.0333	Squamib promoter-binding-like protein 12
		Cluster-18233.55254	1261-1280	1271	2	1	0.49	Squamib promoter-binding-like protein 12
		Cluster-18233.55256	1228-1247	1238	1	1	0.0333	Squamib promoter-binding-like protein 12
		Cluster-18233.55255	1227-1246	1237	1	1	0.0333	Squamib promoter-binding-like protein 12
		Cluster-18233.55250	1248-1267	1258	2	1	0.49	Squamib promoter-binding-like protein 12
		Cluster-18233.14816	2-21	12	2	1	0.49	-
ib-miR157a-5p	UUGACAGAAGAUAGAGAGCAC	Cluster-18233.20487	954-974	965	2	2	0.434	Squamib promoter-binding-like protein 9
		Cluster-18233.20485	1107-1127	1118	2	2	0.434	Squamib promoter-binding-like protein 9
		Cluster-18233.20486	1217-1237	1228	1	2	0.0282	Squamib promoter-binding-like protein 14
		Cluster-18233.55252	1207-1227	1218	4	2	0.637	Squamib promoter-binding-like protein 12
		Cluster-18233.55254	1261-1281	1272	0	2	0.0301	Squamib promoter-binding-like protein 12
		Cluster-18233.55256	1228-1248	1239	4	2	0.637	Squamib promoter-binding-like protein 12
		Cluster-18233.55255	1227-1247	1238	4	2	0.637	Squamib promoter-binding-like protein 12
		Cluster-18233.55250	1248-1268	1259	0	2	0.0301	Squamib promoter-binding-like protein 12
		Cluster-18233.14816	2-22	13	0	2	0.0301	-
ib-miR159a-1	UUUGGAUUGAAGGGAGCUCUA	Cluster-18233.78054	1852-1872	1863	2	3.5	0.215	-
		Cluster-18233.78053	1852-1872	1863	2	3.5	0.215	-
		Cluster-18233.78055	1863-1883	1874	2	3.5	0.215	-
		Cluster-18233.73593	54-74	65	2	2.5	0.0826	Transcription factor GAMYB
		Cluster-18233.73594	54-74	65	2	2.5	0.0826	Transcription factor GAMYB
		Cluster-18233.5149	1863-1883	1874	2	3.5	0.215	-
ib-miR159b-3p	UUUGGAUUGAAGGGAGCUCUU	Cluster-18233.73593	54-74	65	2	3.5	0.187	Transcription factor GAMYB
		Cluster-18233.73594	54-74	65	2	3.5	0.187	Transcription factor GAMYB
ib-miR159c	UUUGGAUUGAAGGGAGCUCCU	Cluster-18233.78054	1852-1872	1863	2	4	0.304	-
		Cluster-18233.78053	1852-1872	1863	2	4	0.304	-
		Cluster-18233.78055	1863-1883	1874	2	4	0.304	-
		Cluster-18233.73593	54-74	65	2	3	0.0747	Transcription factor GAMYB
		Cluster-18233.73594	54-74	65	2	3	0.0747	Transcription factor GAMYB
		Cluster-18233.5149	1863-1883	1874	2	4	0.304	-
ib-miR160a-5p	UGCCUGGCUCCCUGUAUGCCA	Cluster-18233.61692	308-328	319	0	2.5	0.00923	Auxin response factor 18
		Cluster-18233.71745	788-808	799	0	2.5	0.00923	Auxin response factor 18
		Cluster-18233.73056	788-808	799	0	2.5	0.00923	Auxin response factor 18
		Cluster-18233.46832	2185-2205	2196	0	1.5	0.00278	Auxin response factor 18
		Cluster-18233.9945	788-808	799	0	2.5	0.00923	Auxin response factor 18
ib-miR164a-2	UGGAGAAGCAGGGCACGUGCA	Cluster-23975.1	758-778	769	4	2	0.0809	NAC domain-containing protein 21/22
		Cluster-18233.42257	389-410	401	2	4	0.325	Homeobox-leucine zipper protein HOX6
		Cluster-18233.42258	450-471	462	2	4	0.325	Homeobox-leucine zipper protein ibB-7
		Cluster-18233.42259	427-448	439	2	4	0.325	Homeobox-leucine zipper protein HOX24
ib-miR166a-3p	UCGGACCAGGCUUCAUUCCCC	Cluster-18233.46250	1290-1310	1301	0	2.5	0.00232	Homeobox-leucine zipper protein ibB-15
		Cluster-18233.49636	492-512	503	2	3	0.11	Homeobox-leucine zipper protein
		Cluster-18233.49635	492-512	503	2	3	0.11	Homeobox-leucine zipper protein
		Cluster-18233.52940	492-512	503	0	3	0.00624	Homeobox-leucine zipper protein
ib-miR167a-5p	UGAAGCUGCCAGCAUGAUCUA	Cluster-18233.46532	1478-1499	1490	4	3.5	0.388	Uncharacterized protein At1g04910
		Cluster-18233.46692	1478-1499	1490	4	3.5	0.388	Uncharacterized protein At1g04910
ib-miR168a-5p	UCGCUUGGUGCAGGUCGGGAA	Cluster-18233.43693	480-500	491	0	3	0.00208	Protein argonaute 1B
ib-miR171b-3p	UUGAGCCGUGCCAAUAUCACG	Cluster-18233.33931	1445-1465	1456	0	3	0.0104	Scarecrow-like protein 6
		Cluster-18233.33935	1453-1473	1464	0	3	0.0104	Scarecrow-like protein 6
		Cluster-18233.73399	848-868	859	0	3	0.0104	Scarecrow-like protein 6
		Cluster-18233.55251	1027-1047	1038	0	3	0.0104	Scarecrow-like protein 6
		Cluster-18233.61926	509-529	520	0	1	0.00301	Scarecrow-like protein 15
		Cluster-18233.34296	971-991	982	0	3	0.0247	Ethylene-responsive transcription factor
		Cluster-18233.63618	2024-2044	2035	2	3.5	0.316	G-type lectin S-receptor-like serine/threonine-protein kinase
		Cluster-18233.21779	875-895	886	0	3	0.0247	Floral homeotic protein APETALA 2
		Cluster-18233.49159	965-985	976	0	3	0.0247	Floral homeotic protein APETALA 2
		Cluster-18233.40074	817-837	828	0	3	0.0247	Floral homeotic protein APETALA 2
		Cluster-18233.74210	1450-1470	1461	2	2	0.378	Floral homeotic protein APETALA 2
		Cluster-18233.21779	875-895	886	0	2	0.0177	Floral homeotic protein APETALA 2
		Cluster-18233.49159	965-985	976	0	2	0.0177	Floral homeotic protein APETALA 2
		Cluster-18233.40074	817-837	828	0	2	0.0177	Floral homeotic protein APETALA 2
		Cluster-18233.74210	1450-1470	1461	2	1	0.396	Floral homeotic protein APETALA 2
		Cluster-18233.63618	2024-2044	2035	2	3.5	0.424	G-type lectin S-receptor-like serine/threonine-protein kinase
		Cluster-18233.21779	875-895	886	0	3.5	0.0292	Floral homeotic protein APETALA 2
		Cluster-18233.49159	965-985	976	0	3.5	0.0292	Floral homeotic protein APETALA 2
		Cluster-18233.40074	817-837	828	0	3.5	0.0292	Floral homeotic protein APETALA 2
		Cluster-18233.74210	1450-1470	1461	2	2.5	0.292	Floral homeotic protein APETALA 2
ib-miR2111a-5p	UAAUCUGCAUCCUGAGGUUUA	Cluster-18233.61261	850-870	861	0	3	0.00831	-
		Cluster-18233.61260	850-870	861	0	3	0.00831	-
		Cluster-18233.61259	850-870	861	0	3	0.00831	-
		Cluster-18233.65234	850-870	861	0	3.25	0.0083093	Ethylene-responsive transcription factor
ib-miR319a	UUGGACUGAAGGGAGCUCCCU	Cluster-18233.71590	1-20	11	0	2.5	0.00693	-
		Cluster-18233.19845	261-281	272	4	2.5	0.206	-
		Cluster-18233.19844	261-281	272	4	2.5	0.206	-
ib-miR319c	UUGGACUGAAGGGAGCUCCUU	Cluster-18233.19845	261-281	272	4	1.5	0.168	-
		Cluster-18233.19844	261-281	272	4	1.5	0.168	-
ib-miR394a	UUGGCAUUCUGUCCACCUCC	Cluster-18233.64740	1200-1219	1210	0	1	0.012	F-box only protein 6
		Cluster-18233.64741	1200-1219	1210	0	1	0.012	F-box only protein 6
		Cluster-18233.5607	1418-1437	1428	0	1	0.012	F-box only protein 6
		Cluster-18233.64739	1252-1271	1262	0	1	0.012	F-box only protein 6
ib-miR396a-5p	UUCCACAGCUUUCUUGAACUG	Cluster-18039.0	368-388	379	0	1.5	0.0328	-
		Cluster-18233.72584	81-101	92	1	4	0.046	Metal tolerance protein 3
		Cluster-8126.0	368-388	379	0	1.5	0.0328	-
		Cluster-14862.0	323-343	334	0	1.5	0.0328	-
		Cluster-18233.49175	929-950	940	0	3	0.0247	Growth-regulating factor 3
		Cluster-14125.0	291-311	302	4	3	0.563	-
		Cluster-18233.1351	291-311	302	4	3	0.563	-
		Cluster-18233.41940	42-62	53	0	4	0.0491	Oryzain alpha chain
		Cluster-20140.0	355-375	366	0	1.5	0.0328	-
		Cluster-5291.0	352-372	363	0	1.5	0.0328	-
		Cluster-20691.0	288-308	299	4	2.5	0.142	-
		Cluster-3715.0	355-375	366	0	1.5	0.0328	-
		Cluster-18233.26121	1601-1622	1613	2	4	0.608	Protein argonaute 2
		Cluster-18961.0	278-297	288	4	2.5	0.142	-
		Cluster-6487.1	326-347	337	1	3	0.0231	Growth-regulating factor 4
		Cluster-18233.49176	394-415	405	0	3	0.0247	Growth-regulating factor 3
		Cluster-9486.2	368-388	379	0	1.5	0.0328	-
		Cluster-9486.6	320-340	331	0	1.5	0.0328	-
		Cluster-9486.1	352-372	363	0	1.5	0.0328	-
		Cluster-9486.3	352-372	363	0	1.5	0.0328	-
		Cluster-9486.5	368-388	379	0	1.5	0.0328	-
		Cluster-9486.0	355-375	366	0	1.5	0.0328	-
		Cluster-18233.49974	1601-1622	1613	2	4	0.608	Protein argonaute 2
		Cluster-18233.41542	121-142	133	4	4	0.811	-
		Cluster-18233.23609	235-256	246	2	3	0.372	Growth-regulating factor 8
		Cluster-18233.23608	763-784	774	2	3	0.372	Growth-regulating factor 5
		Cluster-18233.20943	709-730	720	2	3	0.372	Growth-regulating factor 5
		Cluster-18233.37140	934-955	945	0	3	0.0247	Growth-regulating factor 3
ib-miR396b-5p	UUCCACAGCUUUCUUGAACUU	Cluster-18039.0	368-388	379	0	1	0.0355	-
		Cluster-18233.47667	1954-1974	1965	2	4	0.515	Probable Ufm1-specific protease
		Cluster-8126.0	368-388	379	0	1	0.0355	-
		Cluster-14862.0	323-343	334	0	1	0.0355	-
		Cluster-18233.49175	929-950	940	0	4	0.0382	Growth-regulating factor 3
		Cluster-14125.0	291-311	302	4	2	0.155	-
		Cluster-18233.58991	2215-2235	2226	2	4	0.515	Probable Ufm1-specific protease
		Cluster-18233.58990	2249-2269	2260	2	4	0.515	Probable Ufm1-specific protease
		Cluster-18233.1351	291-311	302	4	2	0.155	-
		Cluster-18233.41940	42-62	53	0	3	0.00208	Oryzain alpha chain
		Cluster-18233.59560	2249-2269	2260	2	4	0.515	Probable Ufm1-specific protease
		Cluster-20140.0	355-375	366	0	1	0.0355	-
		Cluster-5291.0	352-372	363	0	1	0.0355	-
		Cluster-20691.0	288-308	299	4	3.5	0.388	-
		Cluster-3715.0	355-375	366	0	1	0.0355	-
		Cluster-18233.26121	1602-1622	1613	2	4	0.515	Protein argonaute 2
		Cluster-6487.1	326-347	337	1	4	0.0358	Growth-regulating factor 4
		Cluster-18233.49176	394-415	405	0	4	0.0382	Growth-regulating factor 3
		Cluster-9486.2	368-388	379	0	1	0.0355	-
		Cluster-9486.6	320-340	331	0	1	0.0355	-
		Cluster-9486.1	352-372	363	0	1	0.0355	-
		Cluster-9486.3	352-372	363	0	1	0.0355	-
		Cluster-9486.5	368-388	379	0	1	0.0355	-
		Cluster-9486.0	355-375	366	0	1	0.0355	-
		Cluster-18233.41542	122-142	133	4	3.5	0.388	-
		Cluster-18233.49974	1602-1622	1613	2	4	0.515	Protein argonaute 2
		Cluster-18233.23609	235-256	246	2	4	0.515	Growth-regulating factor 8
		Cluster-18233.23608	763-784	774	2	4	0.515	Growth-regulating factor 5
		Cluster-18233.20943	709-730	720	2	4	0.515	Growth-regulating factor 5
		Cluster-18233.37140	934-955	945	0	4	0.0382	Growth-regulating factor 3
ib-miR399b	UGCCAAAGGAGAGUUGCCCUG	Cluster-18233.50764	328-348	339	2	3	0.11	-
		Cluster-18233.50537	599-619	610	2	3	0.11	Probable ubiquitin-conjugating enzyme E2
		Cluster-18233.50763	599-619	610	3	3	0.00435	Probable ubiquitin-conjugating enzyme E2
ib-miR399d	UGCCAAAGGAGAUUUGCCCCG	Cluster-18233.50764	328-348	339	2	1	0.155	-
		Cluster-18233.50537	599-619	610	2	1	0.155	Probable ubiquitin-conjugating enzyme E2
		Cluster-18233.50763	599-619	610	3	1	0.00628	Probable ubiquitin-conjugating enzyme E2
ib-miR403-3p	UUAGAUUCACGCACAAACUCG	Cluster-18233.26121	3504-3524	3515	4	2.5	0.142	Protein argonaute 2
		Cluster-18233.49974	3507-3527	3518	0	2.5	0.00462	Protein argonaute 2
ib-miR414	UCAUCUUCAUCAUCAUCGUCA	Cluster-18233.45000	9-29	20	2	1.5	0.339	-
		Cluster-18233.45408	1454-1474	1465	4	3.5	1	Polynucleotide 3'-phosphatase ZDP
		Cluster-18233.45405	1461-1481	1472	4	3.5	1	Polynucleotide 3'-phosphatase ZDP
		Cluster-18233.44633	893-914	905	4	4	1	HMG1/2-like protein
		Cluster-18233.48295	417-437	428	4	3.5	1	Elongation factor 1-delta 1
		Cluster-18233.55028	501-521	512	4	3.5	1	Elongation factor 1-delta 1
		Cluster-18233.37897	482-502	493	4	3.5	1	Elongation factor 1-delta 1
		Cluster-18233.43566	312-332	323	2	3.5	0.993	Zinc finger CCCH domain-containing protein 20
		Cluster-18233.42915	2387-2407	2398	4	4	1	DNA (cytosine-5)-methyltransferase 1
		Cluster-18233.40186	3691-3711	3702	4	0.5	0.349	E3 ubiquitin-protein ligase UPL3
		Cluster-18233.25081	1-21	12	4	2.5	0.993	-
		Cluster-18233.29184	2-22	13	4	3	0.993	Heat shock factor protein HSF24
		Cluster-18233.30925	369-389	380	4	3.5	1	-
		Cluster-18233.67067	390-410	401	4	3.5	1	-
		Cluster-18233.44766	312-332	323	2	3.5	0.993	Zinc finger CCCH domain-containing protein 2
		Cluster-18233.47584	3770-3790	3781	4	0.5	0.349	E3 ubiquitin-protein ligase UPL3
		Cluster-18233.45654	1454-1474	1465	4	3.5	1	-
		Cluster-18233.28401	464-484	475	2	4	0.994	Periodic tryptophan protein 1 homolog
		Cluster-18233.46549	956-976	967	2	3.5	0.993	-
		Cluster-18233.46856	3770-3790	3781	4	0.5	0.349	E3 ubiquitin-protein ligase UPL3
		Cluster-18233.25732	456-476	467	2	4	0.994	Periodic tryptophan protein 1 homolog
		Cluster-18233.58132	2430-2450	2441	4	4	1	DNA (cytosine-5)-methyltransferase 1
		Cluster-18233.20830	1388-1408	1399	4	3.5	1	Polynucleotide 3'-phosphatase ZDP
		Cluster-18233.45010	1452-1472	1463	2	3.5	0.993	Protein NRT1/ PTR FAMILY 2.6
		Cluster-18233.40645	1947-1967	1958	2	3.5	0.993	Protein NRT1/ PTR FAMILY 2.6
		Cluster-18233.58940	788-808	799	4	3.5	1	Eukaryotic translation initiation factor 3 subunit C
		Cluster-14406.0	84-104	95	4	3.5	1	-
ib-miR5658	AUGAUGAUGAUGAUGAUGAAA	Cluster-18233.41609	489-509	500	2	1	0.859	Rapid alkalinization factor
		Cluster-18233.45183	3057-3077	3068	4	2	1	Protein TIME FOR COFFEE
		Cluster-18233.44250	308-328	319	4	3.5	0.984	RING finger and transmembrane domain-containing protein 2
		Cluster-18233.29398	308-328	319	4	3.5	0.984	RING finger and transmembrane domain-containing protein 2
		Cluster-18233.43073	3043-3063	3054	4	2	1	Protein TIME FOR COFFEE
		Cluster-21407.0	2-22	13	4	3	1	Cytokinin riboside 5'-monophosphate phosphoribohydrolase LOG2
		Cluster-18233.46058	3042-3062	3053	4	2	1	Protein TIME FOR COFFEE
		Cluster-18233.96	2-22	13	4	3	1	Probable cytokinin riboside 5'-monophosphate phosphoribohydrolase LOGL1
ib-miR845a	CGGCUCUGAUACCAAUUGAUG	Cluster-18233.51100	2050-2071	2062	1	3	0.00971	Protein TIC 55,
ib-miR845b		Cluster-18233.51100	2050-2071	2062	1	3	0.00584	Protein TIC 55,
ib-miR159a-3p	CUUGGAUUGAAGGGAGCUCU	Cluster-18233.73593	55-74	65	2	3.5	0.361	Transcription factor GAMYB
		Cluster-18233.73594	55-74	65	2	3.5	0.361	Transcription factor GAMYB
ib-miR171f	UGAGCCGAACCAAUAUCACCC	Cluster-3598.1	118-138	129	1	1	0.00282	Nodulation-signaling pibway 2 protein
ib-miR167d	UGAAGCUGCCAGCAUGAUCU	Cluster-18233.46532	1479-1499	1490	4	3.5	0.424	Uncharacterized protein At1g04910
		Cluster-18233.46692	1479-1499	1490	4	3.5	0.424	Uncharacterized protein At1g04910
		Cluster-18233.54760	631-651	641	0	4	0.0304	Auxin response factor 6
ib-miR168b	UCGCUUGGUGCAGGUCGAGAA	Cluster-18233.43693	480-500	491	0	4	0.00162	Protein argonaute 1B
		Cluster-10893.0	227-247	238	4	4	0.693	-
		Cluster-18233.14816	1-21	12	2	2.5	0.322	-
ib-miR166i	UCGGACCAGGCUUCAUUCUC	Cluster-18233.46250	1291-1310	1301	0	2	0.00255	Homeobox-leucine zipper protein ibB-15
		Cluster-18233.49636	493-512	503	2	2.5	0.121	Homeobox-leucine zipper protein
		Cluster-18233.49635	493-512	503	2	2.5	0.121	Homeobox-leucine zipper protein
		Cluster-18233.52940	493-512	503	0	2.5	0.00693	Homeobox-leucine zipper protein
ib-miR399d	UGCCAAAGGAGAGUUGCCCUU	Cluster-18233.50764	328-348	339	2	4	0.166	-
		Cluster-18233.50537	599-619	610	2	4	0.166	Probable ubiquitin-conjugating enzyme E2
		Cluster-18233.50763	599-619	610	3	4	0.00676	Probable ubiquitin-conjugating enzyme E2
ib-miR482a-3p	UCUUCCCUAUGCCUCCCAUUCC	Cluster-18233.23208	398-419	410	0	3.5	0.00739	-
		Cluster-18233.22703	296-317	308	0	3.5	0.00739	-
		Cluster-18233.8302	296-317	308	0	3.5	0.00739	-
		Cluster-18233.58365	677-698	689	4	3	0.129	TMV resistance protein N
		Cluster-18233.58364	677-698	689	4	3	0.129	TMV resistance protein N
ib-miR160b	UGCCUGGCUCCCUGUAUGCC	Cluster-18233.61692	309-328	319	0	1.5	0.0111	Auxin response factor 18
		Cluster-18233.71745	789-808	799	0	1.5	0.0111	Auxin response factor 18
		Cluster-18233.73056	789-808	799	0	1.5	0.0111	Auxin response factor 18
		Cluster-18233.46832	2186-2205	2196	0	0.5	0.00647	Auxin response factor 18
		Cluster-18233.9945	789-808	799	0	1.5	0.0111	Auxin response factor 18
ib-miR164b	UGGAGAAGCAGGGCACGUGC	Cluster-23975.1	759-778	769	4	1	0.0949	NAC domain-containing protein 21/22
		Cluster-18233.42257	390-410	401	2	3	0.144	Homeobox-leucine zipper protein HOX6
		Cluster-18233.42258	451-471	462	2	3	0.144	Homeobox-leucine zipper protein ibB-7
		Cluster-18233.42259	428-448	439	2	3	0.144	Homeobox-leucine zipper protein HOX24
ib-miR166u	UCUCGGACCAGGCUUCAUUC	Cluster-18233.46250	1293-1312	1303	4	4	0.0523	Homeobox-leucine zipper protein ibB-15
ib-miR168b	UCGCUUGGUGCAGGUCGGG	Cluster-18233.43693	482-500	491	0	3	0.00208	Protein argonaute 1B
ib-miR171a	UGAGCCGUGCCAAUAUCACGA	Cluster-3598.1	118-138	129	1	4	0.00756	Nodulation-signaling pibway 2 protein
ib-miR172d	GGAAUCUUGAUGAUGCUGCAGCAG	Cluster-18233.34295	769-792	783	0	2.5	0.0319	Ethylene-responsive transcription factor
		Cluster-18233.34296	968-991	982	0	2.5	0.0319	Ethylene-responsive transcription factor
		Cluster-18233.21779	872-895	886	0	2.5	0.0319	Floral homeotic protein APETALA 2
		Cluster-18233.49159	962-985	976	0	2.5	0.0319	Floral homeotic protein APETALA 2
		Cluster-18233.74214	1354-1377	1368	2	2.5	0.453	Ethylene-responsive transcription factor
		Cluster-18233.74217	1366-1389	1380	2	2.5	0.453	Ethylene-responsive transcription factor
		Cluster-18233.74211	1402-1425	1416	2	2.5	0.453	Ethylene-responsive transcription factor
		Cluster-18233.40075	827-850	841	0	2.5	0.0319	Ethylene-responsive transcription factor
		Cluster-18233.40074	814-837	828	0	2.5	0.0319	Floral homeotic protein APETALA 2
		Cluster-18233.74210	1447-1470	1461	2	2.5	0.453	Floral homeotic protein APETALA 2
ib-miR396h	UCCACAGCUUUCUUGAACUG	Cluster-18039.0	368-387	378	4	1.5	0.669	-
		Cluster-18233.47667	1954-1973	1964	4	3.5	0.669	Probable Ufm1-specific protease
		Cluster-14125.0	291-310	301	4	2.5	0.142	-
		Cluster-18233.58991	2215-2234	2225	4	3.5	0.669	Probable Ufm1-specific protease
		Cluster-18233.58990	2249-2268	2259	4	3.5	0.669	Probable Ufm1-specific protease
		Cluster-18233.1351	291-310	301	4	2.5	0.142	-
		Cluster-18233.59560	2249-2268	2259	4	3.5	0.669	Probable Ufm1-specific protease
		Cluster-20140.0	355-374	365	4	1.5	0.669	-
		Cluster-5291.0	352-371	362	4	1.5	0.669	-
		Cluster-3715.0	355-374	365	4	1.5	0.669	-
		Cluster-9486.2	368-387	378	4	1.5	0.669	-
		Cluster-9486.6	320-339	330	4	1.5	0.669	-
		Cluster-9486.1	352-371	362	4	1.5	0.669	-
		Cluster-9486.3	352-371	362	4	1.5	0.669	-
		Cluster-9486.5	368-387	378	4	1.5	0.669	-
		Cluster-9486.0	355-374	365	4	1.5	0.669	-
ib-miR403a	UUAGAUUCACGCACAAACUUG	Cluster-18233.26121	3503-3524	3515	4	1.5	0.168	Protein argonaute 2
		Cluster-18233.49974	3506-3527	3518	0	1.5	0.00555	Protein argonaute 2
ib-miR408d	UGCACUGCCUCUUCCCUGGC	Cluster-18233.6093	76-95	86	4	1.5	0.0879	Basic blue protein
ib-miR6300	GUCGUUGUAGUAUAGUGG	Cluster-18233.67464	1137-1153	1144	4	4	0.863	Adenine nucleotide transporter BT1, chloroplastic/mitochondrial
		Cluster-18233.67462	1137-1153	1144	4	4	0.863	Adenine nucleotide transporter BT1, chloroplastic/mitochondrial
		Cluster-18233.67465	1217-1233	1224	4	4	0.863	Adenine nucleotide transporter BT1, chloroplastic/mitochondrial
ib-miR156	UUGACAGAAGAUAGAGAGC	Cluster-18233.20487	956-974	965	2	2	0.434	Squamib promoter-binding-like protein 9
		Cluster-18233.20485	1109-1127	1118	2	2	0.434	Squamib promoter-binding-like protein 9
		Cluster-18233.20486	1219-1237	1228	1	2	0.0282	Squamib promoter-binding-like protein 14
		Cluster-18233.55252	1209-1227	1218	4	2	0.637	Squamib promoter-binding-like protein 12
		Cluster-18233.55254	1263-1281	1272	0	2	0.0301	Squamib promoter-binding-like protein 12
		Cluster-18233.55256	1230-1248	1239	4	2	0.637	Squamib promoter-binding-like protein 12
		Cluster-18233.55255	1229-1247	1238	4	2	0.637	Squamib promoter-binding-like protein 12
		Cluster-18233.55250	1250-1268	1259	0	2	0.0301	Squamib promoter-binding-like protein 12
		Cluster-18233.14816	4-22	13	0	2	0.0301	-
ib-miR164a	UGGAGAAGCAGGGCACGUGAA	Cluster-23975.1	758-778	769	4	3	0.0667	NAC domain-containing protein 21/22
ib-miR159b	UUUGGAUUGAAGGGAGCUCUC	Cluster-18233.73593	54-74	65	2	3.5	0.0667	Transcription factor GAMYB
	UUUGGAUUGAAGGGAGCUCUC	Cluster-18233.73594	54-74	65	2	3.5	0.0667	Transcription factor GAMYB
ib-miR172j	GCAGCAUCAUCAAGAUUCCCA	Cluster-18233.45762	1-21	12	4	3	0.563	Protein ECERIFERUM 7
		Cluster-18233.45763	1-21	12	4	3	0.563	Protein ECERIFERUM 7
ib-miR159a	CUUGGAUUGAAGGGAGCUCC	Cluster-18233.78054	1853-1872	1863	2	4	0.325	-
		Cluster-18233.78053	1853-1872	1863	2	4	0.325	-
		Cluster-18233.78055	1864-1883	1874	2	4	0.325	-
		Cluster-18233.5149	1864-1883	1874	2	4	0.325	-
ib-miR171i	UGAGCCGAACCAAUAUCACUC	Cluster-3598.1	118-138	129	1	1	0.00282	Nodulation-signaling pibway 2 protein
ib-miR396a	UUCCACAGCUUUCUUGAACAG	Cluster-18039.0	368-388	379	0	2	0.0301	-
		Cluster-18233.72584	80-101	92	1	4	0.0181	Metal tolerance protein 3
		Cluster-8126.0	368-388	379	0	2	0.0301	-
		Cluster-14862.0	323-343	334	0	2	0.0301	-
		Cluster-18233.49175	929-950	940	0	3	0.0165	Growth-regulating factor 3
		Cluster-14125.0	291-311	302	4	4	0.475	-
		Cluster-18233.1351	291-311	302	4	4	0.475	-
		Cluster-20140.0	355-375	366	0	2	0.0301	-
		Cluster-5291.0	352-372	363	0	2	0.0301	-
		Cluster-20691.0	288-308	299	4	3.5	0.168	-
		Cluster-3715.0	355-375	366	0	2	0.0301	-
		Cluster-6487.1	326-347	337	1	3	0.0155	Growth-regulating factor 4
		Cluster-18233.49176	394-415	405	0	3	0.0165	Growth-regulating factor 3
		Cluster-9486.2	368-388	379	0	2	0.0301	-
		Cluster-9486.6	320-340	331	0	2	0.0301	-
		Cluster-9486.1	352-372	363	0	2	0.0301	-
		Cluster-9486.3	352-372	363	0	2	0.0301	-
		Cluster-9486.5	368-388	379	0	2	0.0301	-
		Cluster-9486.0	355-375	366	0	2	0.0301	-
		Cluster-18233.23609	235-256	246	2	3	0.267	Growth-regulating factor 8
		Cluster-18233.23608	763-784	774	2	3	0.267	Growth-regulating factor 5
		Cluster-18233.20943	709-730	720	2	3	0.267	Growth-regulating factor 5
		Cluster-18233.37140	934-955	945	0	3	0.0165	Growth-regulating factor 3
ib-miR166b	UCGGACCAGGCUUCAUUCCUA	Cluster-18233.46250	1290-1310	1301	0	2.5	0.00232	Homeobox-leucine zipper protein ibB-15
		Cluster-18233.49636	492-512	503	2	2	0.133	Homeobox-leucine zipper protein
		Cluster-18233.49635	492-512	503	2	2	0.133	Homeobox-leucine zipper protein
		Cluster-18233.52940	492-512	503	0	2	0.00762	Homeobox-leucine zipper protein
ib-miR172a	AGAAUCCUGAUGAUGCUGCAG	Cluster-18233.34295	772-792	783	0	1	0.0209	Ethylene-responsive transcription factor
		Cluster-18233.34296	971-991	982	0	1	0.0209	Ethylene-responsive transcription factor
		Cluster-18233.21779	875-895	886	0	1	0.0209	Floral homeotic protein APETALA 2
		Cluster-18233.49159	965-985	976	0	1	0.0209	Floral homeotic protein APETALA 2
		Cluster-18233.74214	1357-1377	1368	2	0	0.228	Ethylene-responsive transcription factor
		Cluster-18233.74217	1369-1389	1380	2	0	0.228	Ethylene-responsive transcription factor
		Cluster-18233.74211	1405-1425	1416	2	0	0.228	Ethylene-responsive transcription factor
		Cluster-18233.40074	817-837	828	0	1	0.0209	Floral homeotic protein APETALA 2
		Cluster-18233.40075	830-850	841	0	1	0.0209	Ethylene-responsive transcription factor
		Cluster-18233.74210	1450-1470	1461	2	0	0.228	Floral homeotic protein APETALA 2
ib-miR319a-3p	UUGGACUGAAGGGAGCUCCC	Cluster-18233.71590	1-20	11	0	3.5	0.00185	-
		Cluster-18233.19845	262-281	272	4	2.5	0.142	-
		Cluster-18233.19844	262-281	272	4	2.5	0.142	-
novel_miR-1	UUUGGAUUGAAGGGAGCUCCG	Cluster-18233.78054	1852-1872	1863	2	3.5	0.267	-
		Cluster-18233.78053	1852-1872	1863	2	3.5	0.267	-
		Cluster-18233.78055	1863-1883	1874	2	3.5	0.267	-
		Cluster-18233.73593	54-74	65	2	2.5	0.292	Transcription factor GAMYB
		Cluster-18233.73594	54-74	65	2	2.5	0.292	Transcription factor GAMYB
		Cluster-18233.5149	1863-1883	1874	2	3.5	0.267	-
novel_miR-26	UUGAGCACCUCAAGCUUGGGC	Cluster-18233.43306	20-40	31	4	3	0.339	Putative late blight resistance protein homolog R1B-11
		Cluster-18233.56369	2347-2367	2358	2	4	0.663	Putative late blight resistance protein homolog R1A-6
		Cluster-18233.56368	2353-2373	2364	2	4	0.663	Putative late blight resistance protein homolog R1A-6
		Cluster-18233.56352	2320-2340	2331	2	4	0.663	Putative late blight resistance protein homolog R1A-6
		Cluster-18233.48931	46-66	57	4	2.5	0.142	-
		Cluster-18233.74992	1687-1707	1698	2	2	0.0463	Putative late blight resistance protein homolog R1B-17
		Cluster-18233.56372	2347-2367	2358	2	4	0.663	Putative late blight resistance protein homolog R1A-6
novel_miR-3	UUUCCUAUGCCUCCCAUUCCUA	Cluster-18233.58505	273-294	285	1	3	0.00971	-
		Cluster-18233.30627	273-294	285	0	3	0.0104	-
		Cluster-18233.68436	409-430	421	0	4	0.00969	Putative late blight resistance protein homolog R1B-17
		Cluster-18233.2076	672-694	685	4	3	0.292	TMV resistance protein N
novel_miR-52	UUACCAAGUCCUCCCAUCCCAA	Cluster-21501.0	520-541	532	0	1	0.00601	-
		Cluster-3858.0	490-511	502	0	1	0.00601	-
novel_miR-65	AUUGGGCUCAAGAAAAAUUAUUGG	Cluster-17634.0	393-416	407	4	1.5	0.369	Uncharacterized protein At4g14100
		Cluster-18233.6011	393-416	407	4	1.5	0.369	Uncharacterized protein At4g14100
		Cluster-18233.69360	393-416	407	4	1.5	0.369	Uncharacterized protein At4g14100
ib-miR477b	UCUCUCCCUCAAGGGCUUCUC	Cluster-3898.0	137-157	148	0	1	0.00301	DELLA protein RGL1
ib-miR159a-4	UUUGGAUUGAAGGGAGCUCUG	Cluster-18233.78054	1852-1872	1863	2	4	0.261	-
		Cluster-18233.78053	1852-1872	1863	2	4	0.261	-
		Cluster-18233.78055	1863-1883	1874	2	4	0.261	-
		Cluster-18233.73593	54-74	65	2	3	0.267	Transcription factor GAMYB
		Cluster-18233.73594	54-74	65	2	3	0.267	Transcription factor GAMYB
		Cluster-18233.5149	1863-1883	1874	2	4	0.261	-
ib-miR159c	AUUGGAUUGAAGGGAGCUCCA	Cluster-18233.78054	1852-1872	1863	2	4	0.453	-
		Cluster-18233.78053	1852-1872	1863	2	4	0.453	-
		Cluster-18233.78055	1863-1883	1874	2	4	0.453	-
		Cluster-18233.73593	54-74	65	2	3	0.267	Transcription factor GAMYB
		Cluster-18233.73594	54-74	65	2	3	0.267	Transcription factor GAMYB
		Cluster-18233.5149	1863-1883	1874	2	4	0.453	-
ib-miR159d	AUUGGAUUGAAGGGAGCUCCG	Cluster-18233.73593	54-74	65	2	3.5	0.0983	Transcription factor GAMYB
		Cluster-18233.73594	54-74	65	2	3.5	0.0983	Transcription factor GAMYB
ib-miR159f	CUUGGAUUGAAGGGAGCUCUA	Cluster-18233.73593	54-74	65	2	3.5	0.241	Transcription factor GAMYB
		Cluster-18233.73594	54-74	65	2	3.5	0.241	Transcription factor GAMYB
ib-miR160e-5p	UGCCUGGCUCCCUGUAUGCCG	Cluster-18233.61692	308-328	319	0	2.5	0.00923	Auxin response factor 18
		Cluster-18233.71745	788-808	799	0	2.5	0.00923	Auxin response factor 18
		Cluster-18233.73056	788-808	799	0	2.5	0.00923	Auxin response factor 18
		Cluster-18233.46832	2185-2205	2196	0	1.5	0.00278	Auxin response factor 18
		Cluster-18233.9945	788-808	799	0	2.5	0.00923	Auxin response factor 18
ib-miR164d	UGGAGAAGCAGGGCACGUGCU	Cluster-23975.1	758-778	769	4	1	0.0949	NAC domain-containing protein 21/22
		Cluster-18233.42257	389-410	401	2	3	0.144	Homeobox-leucine zipper protein HOX6
		Cluster-18233.42258	450-471	462	2	3	0.144	Homeobox-leucine zipper protein ibB-7
		Cluster-18233.42259	427-448	439	2	3	0.144	Homeobox-leucine zipper protein HOX24
ib-miR164e	UGGAGAAGCAGGGCACGUGAG	Cluster-23975.1	758-778	769	4	3	0.129	NAC domain-containing protein 21/22
ib-miR166g-3p	UCGGACCAGGCUUCAUUCCUC	Cluster-18233.46250	1290-1310	1301	0	2.5	0.00232	Homeobox-leucine zipper protein ibB-15
		Cluster-18233.49636	492-512	503	2	3	0.11	Homeobox-leucine zipper protein
		Cluster-18233.49635	492-512	503	2	3	0.11	Homeobox-leucine zipper protein
		Cluster-18233.52940	492-512	503	0	3	0.00624	Homeobox-leucine zipper protein
ib-miR319a-3p.2-3p	UUGGACUGAAGGGUGCUCCC	Cluster-18233.71590	1-20	11	0	2.5	0.00232	-
		Cluster-18233.19845	262-281	272	4	3.5	0.218	-
		Cluster-18233.19844	262-281	272	4	3.5	0.218	-
ib-miR399a	UGCCAAAGGAGAAUUGCCCUG	Cluster-18233.50764	328-348	339	2	3	0.11	-
		Cluster-18233.50537	599-619	610	2	3	0.11	Probable ubiquitin-conjugating enzyme E2
		Cluster-18233.50763	599-619	610	3	3	0.00435	Probable ubiquitin-conjugating enzyme E2
ib-miR399h	UGCCAAAGGAGACUUGCCCAG	Cluster-18233.50764	328-348	339	2	2	0.133	-
		Cluster-18233.50537	599-619	610	2	2	0.133	Probable ubiquitin-conjugating enzyme E2
		Cluster-18233.50763	599-619	610	3	2	0.00531	Probable ubiquitin-conjugating enzyme E2
ib-miR399j	UGCCAAAGGAGAGUUGCCCUA	Cluster-18233.50764	328-348	339	2	4	0.0297	-
ib-miR414-2	UCAUCCUCAUCAUCAUCGUCC	Cluster-18233.45000	9-29	20	2	1.5	0.404	-
		Cluster-18233.40186	3691-3711	3702	4	3.5	0.999	E3 ubiquitin-protein ligase UPL3
		Cluster-18233.25081	1-21	12	4	3.5	0.999	-
		Cluster-18233.29864	709-729	720	4	4	0.99	Microfibrillar-associated protein 1
		Cluster-18233.47584	3770-3790	3781	4	3.5	0.999	E3 ubiquitin-protein ligase UPL3
		Cluster-18233.47422	303-323	314	4	3.5	0.999	-
		Cluster-18233.33528	1110-1129	1120	4	3	0.952	Late embryogenesis abundant protein Lea14-A
		Cluster-18233.46549	956-976	967	2	3.5	0.975	-
		Cluster-18233.46856	3770-3790	3781	4	3.5	0.999	E3 ubiquitin-protein ligase UPL3
		Cluster-18233.71247	408-428	419	2	3.5	0.975	-
		Cluster-18233.50875	694-714	705	4	4	0.99	Microfibrillar-associated protein 1
		Cluster-18233.50874	724-744	735	4	4	0.99	Microfibrillar-associated protein 1
		Cluster-18233.50873	708-728	719	4	4	0.99	Microfibrillar-associated protein 1
		Cluster-18233.50872	674-694	685	4	4	0.99	Microfibrillar-associated protein 1
		Cluster-18233.58940	788-808	799	4	2.5	0.8	Eukaryotic translation initiation factor 3 subunit C
ib-miR2118	UUUCCUAUUCCACCCAUCCCAU	Cluster-18233.53121	55-76	67	2	4	0.114	TMV resistance protein N
ib-miR396a	UUCCACAGCUUUCUUGAACGU	Cluster-18039.0	368-388	379	0	1.5	0.0328	-
		Cluster-8126.0	368-388	379	0	1.5	0.0328	-
		Cluster-14862.0	323-343	334	0	1.5	0.0328	-
		Cluster-18233.49175	929-950	940	0	3	0.0288	Growth-regulating factor 3
		Cluster-14125.0	291-311	302	4	3	0.62	-
		Cluster-18233.1351	291-311	302	4	3	0.62	-
		Cluster-18233.41940	42-62	53	0	4	0.00324	Oryzain alpha chain
		Cluster-20140.0	355-375	366	0	1.5	0.0328	-
		Cluster-5291.0	352-372	363	0	1.5	0.0328	-
		Cluster-3715.0	355-375	366	0	1.5	0.0328	-
		Cluster-6487.1	326-347	337	1	3	0.027	Growth-regulating factor 4
		Cluster-18233.49176	394-415	405	0	3	0.0288	Growth-regulating factor 3
		Cluster-18961.0	277-297	288	4	3.5	0.0595	-
		Cluster-9486.2	368-388	379	0	1.5	0.0328	-
		Cluster-9486.6	320-340	331	0	1.5	0.0328	-
		Cluster-9486.1	352-372	363	0	1.5	0.0328	-
		Cluster-9486.3	352-372	363	0	1.5	0.0328	-
		Cluster-9486.5	368-388	379	0	1.5	0.0328	-
		Cluster-9486.0	355-375	366	0	1.5	0.0328	-
		Cluster-18233.23609	235-256	246	2	3	0.419	Growth-regulating factor 8
		Cluster-18233.23608	763-784	774	2	3	0.419	Growth-regulating factor 5
		Cluster-18233.20943	709-730	720	2	3	0.419	Growth-regulating factor 5
		Cluster-18233.37140	934-955	945	0	3	0.0288	Growth-regulating factor 3
		Cluster-18233.56120	446-466	457	4	4	0.102	Peroxidase 42
ib-miR408b	UGCACUGCCUCUUCCCUGGCU	Cluster-18233.6093	75-95	86	4	2.5	0.0738	Basic blue protein
ib-miR159a-3	UUGGAUUGAAGGGAGCUCCA	Cluster-18233.19845	262-281	272	4	3.5	0.116	-
		Cluster-18233.19844	262-281	272	4	3.5	0.116	-
ib-miR319	UUGGACUGAAGGGAGCUCC	Cluster-18233.71590	2-20	11	0	2.5	0.00232	-
		Cluster-18233.19845	263-281	272	4	1.5	0.168	-
	UUGGACUGAAGGGAGCUCC	Cluster-18233.19844	263-281	272	4	1.5	0.168	-
ib-miR166n	UCGGACCAGGCUUCAUUCCUU	Cluster-18233.46250	1290-1310	1301	0	2.5	0.00232	Homeobox-leucine zipper protein ibB-15
		Cluster-18233.49636	492-512	503	2	3	0.11	Homeobox-leucine zipper protein
		Cluster-18233.49635	492-512	503	2	3	0.11	Homeobox-leucine zipper protein
		Cluster-18233.52940	492-512	503	0	3	0.00624	Homeobox-leucine zipper protein
		Cluster-18233.21779	875-895	886	0	2	0.0177	Floral homeotic protein APETALA 2
		Cluster-18233.49159	965-985	976	0	2	0.0177	Floral homeotic protein APETALA 2
		Cluster-18233.40074	817-837	828	0	2	0.0177	Floral homeotic protein APETALA 2
		Cluster-18233.74210	1450-1470	1461	2	1	0.201	Floral homeotic protein APETALA 2
ib-miR2111a	UAAUCUGCAUCCUGAGGUUUG	Cluster-18233.61261	850-870	861	0	3.5	0.0202	-
		Cluster-18233.61260	850-870	861	0	3.5	0.0202	-
		Cluster-18233.61259	850-870	861	0	3.5	0.0202	-
ib-miR319e	UUGGACUGAAGGGAGCUCCU	Cluster-18233.71590	1-20	11	0	2.5	0.00232	-
		Cluster-18233.19845	262-281	272	4	1.5	0.168	-
		Cluster-18233.19844	262-281	272	4	1.5	0.168	-
ib-miR319i	UUGGGCUGAAGGGAGCUCCC	Cluster-18233.19845	262-281	272	4	3.5	0.218	-
		Cluster-18233.19844	262-281	272	4	3.5	0.218	-
ib-miR396f	UUCCACGGCUUUCUUGAACUG	Cluster-18039.0	368-388	379	0	2.5	0.0274	-
		Cluster-8126.0	368-388	379	0	2.5	0.0274	-
		Cluster-14862.0	323-343	334	0	2.5	0.0274	-
		Cluster-18233.49175	929-950	940	0	3	0.0145	Growth-regulating factor 3
		Cluster-14125.0	291-311	302	4	4	0.275	-
		Cluster-18233.1351	291-311	302	4	4	0.275	-
		Cluster-20140.0	355-375	366	0	2.5	0.0274	-
		Cluster-5291.0	352-372	363	0	2.5	0.0274	-
		Cluster-20691.0	288-308	299	4	3.5	0.218	-
		Cluster-3715.0	355-375	366	0	2.5	0.0274	-
		Cluster-6487.1	326-347	337	1	3	0.0136	Growth-regulating factor 4
		Cluster-18233.49176	394-415	405	0	3	0.0145	Growth-regulating factor 3
		Cluster-18961.0	278-297	288	4	3.5	0.218	-
		Cluster-9486.2	368-388	379	0	2.5	0.0274	-
		Cluster-9486.6	320-340	331	0	2.5	0.0274	-
		Cluster-9486.1	352-372	363	0	2.5	0.0274	-
		Cluster-9486.3	352-372	363	0	2.5	0.0274	-
		Cluster-9486.5	368-388	379	0	2.5	0.0274	-
		Cluster-9486.0	355-375	366	0	2.5	0.0274	-
		Cluster-18233.23609	235-256	246	2	3	0.238	Growth-regulating factor 8
		Cluster-18233.23608	763-784	774	2	3	0.238	Growth-regulating factor 5
		Cluster-18233.20943	709-730	720	2	3	0.238	Growth-regulating factor 5
		Cluster-18233.37140	934-955	945	0	3	0.0145	Growth-regulating factor 3
ib-miR396g-5p	UUCCACGGCUUUCUUGAACUU	Cluster-18039.0	368-388	379	0	2	0.0301	-
		Cluster-8126.0	368-388	379	0	2	0.0301	-
		Cluster-14862.0	323-343	334	0	2	0.0301	-
		Cluster-18233.49175	929-950	940	0	4	0.0161	Growth-regulating factor 3
		Cluster-14125.0	291-311	302	4	3	0.129	-
		Cluster-18233.1351	291-311	302	4	3	0.129	-
		Cluster-18233.41940	42-62	53	0	4	0.0161	Oryzain alpha chain
		Cluster-20140.0	355-375	366	0	2	0.0301	-
		Cluster-5291.0	352-372	363	0	2	0.0301	-
		Cluster-3715.0	355-375	366	0	2	0.0301	-
		Cluster-6487.1	326-347	337	1	4	0.0151	Growth-regulating factor 4
		Cluster-18233.49176	394-415	405	0	4	0.0161	Growth-regulating factor 3
		Cluster-9486.2	368-388	379	0	2	0.0301	-
		Cluster-9486.6	320-340	331	0	2	0.0301	-
		Cluster-9486.1	352-372	363	0	2	0.0301	-
		Cluster-9486.3	352-372	363	0	2	0.0301	-
		Cluster-9486.5	368-388	379	0	2	0.0301	-
		Cluster-9486.0	355-375	366	0	2	0.0301	-
		Cluster-18233.23609	235-256	246	2	4	0.261	Growth-regulating factor 8
		Cluster-18233.23608	763-784	774	2	4	0.261	Growth-regulating factor 5
		Cluster-18233.20943	709-730	720	2	4	0.261	Growth-regulating factor 5
		Cluster-18233.37140	934-955	945	0	4	0.0161	Growth-regulating factor 3
		Cluster-18233.63618	2025-2044	2035	2	3.5	0.578	G-type lectin S-receptor-like serine/threonine-protein kinase
		Cluster-18233.21779	876-895	886	0	2.5	0.0274	Floral homeotic protein APETALA 2
		Cluster-18233.49159	966-985	976	0	2.5	0.0274	Floral homeotic protein APETALA 2
		Cluster-18233.40074	818-837	828	0	2.5	0.0274	Floral homeotic protein APETALA 2
		Cluster-18233.74210	1451-1470	1461	2	1.5	0.372	Floral homeotic protein APETALA 2
ib-miR172f	AGAAUCCUGAUGAUGCUGCAC	Cluster-18233.34295	772-792	783	0	2	0.0177	Ethylene-responsive transcription factor
		Cluster-18233.34296	971-991	982	0	2	0.0177	Ethylene-responsive transcription factor
		Cluster-18233.21779	875-895	886	0	2	0.0177	Floral homeotic protein APETALA 2
		Cluster-18233.49159	965-985	976	0	2	0.0177	Floral homeotic protein APETALA 2
		Cluster-18233.74214	1357-1377	1368	2	1	0.201	Ethylene-responsive transcription factor
		Cluster-18233.74217	1369-1389	1380	2	1	0.201	Ethylene-responsive transcription factor
		Cluster-18233.74211	1405-1425	1416	2	1	0.201	Ethylene-responsive transcription factor
		Cluster-18233.40074	817-837	828	0	2	0.0177	Floral homeotic protein APETALA 2
		Cluster-18233.40075	830-850	841	0	2	0.0177	Ethylene-responsive transcription factor
		Cluster-18233.74210	1450-1470	1461	2	1	0.201	Floral homeotic protein APETALA 2
ib-miR171d	UUGAGCCGCGCCAAUAUCAC	Cluster-18233.33931	1446-1465	1456	0	1	0.012	Scarecrow-like protein 6
		Cluster-18233.33935	1454-1473	1464	0	1	0.012	Scarecrow-like protein 6
		Cluster-18233.73399	849-868	859	0	1	0.012	Scarecrow-like protein 6
		Cluster-18233.55251	1028-1047	1038	0	1	0.012	Scarecrow-like protein 6
		Cluster-18233.61926	510-529	520	0	3	0.00416	Scarecrow-like protein 15
ib-miR396	UUCCACGGCUUUCUUGAACC	Cluster-18039.0	369-388	379	0	1	0.0355	-
		Cluster-18233.47667	1955-1974	1965	2	4	0.571	Probable Ufm1-specific protease
		Cluster-18233.72584	82-101	92	1	4	0.0416	Metal tolerance protein 3
		Cluster-8126.0	369-388	379	0	1	0.0355	-
		Cluster-14862.0	324-343	334	0	1	0.0355	-
		Cluster-18233.49175	930-950	940	0	3	0.0247	Growth-regulating factor 3
		Cluster-14125.0	292-311	302	4	4	0.778	-
		Cluster-18233.58991	2216-2235	2226	2	4	0.571	Probable Ufm1-specific protease
		Cluster-18233.58990	2250-2269	2260	2	4	0.571	Probable Ufm1-specific protease
		Cluster-18233.1351	292-311	302	4	4	0.778	-
		Cluster-18233.59560	2250-2269	2260	2	4	0.571	Probable Ufm1-specific protease
		Cluster-20140.0	356-375	366	0	1	0.0355	-
		Cluster-5291.0	353-372	363	0	1	0.0355	-
		Cluster-3715.0	356-375	366	0	1	0.0355	-
		Cluster-6487.1	327-347	337	1	3	0.0231	Growth-regulating factor 4
		Cluster-18233.49176	395-415	405	0	3	0.0247	Growth-regulating factor 3
		Cluster-9486.2	369-388	379	0	1	0.0355	-
		Cluster-9486.6	321-340	331	0	1	0.0355	-
		Cluster-9486.1	353-372	363	0	1	0.0355	-
		Cluster-9486.3	353-372	363	0	1	0.0355	-
		Cluster-9486.5	369-388	379	0	1	0.0355	-
		Cluster-9486.0	356-375	366	0	1	0.0355	-
		Cluster-18233.41542	122-142	133	4	4	0.778	-
		Cluster-18233.23609	236-256	246	2	3	0.372	Growth-regulating factor 8
		Cluster-18233.23608	764-784	774	2	3	0.372	Growth-regulating factor 5
		Cluster-18233.20943	710-730	720	2	3	0.372	Growth-regulating factor 5
		Cluster-18233.37140	935-955	945	0	3	0.0247	Growth-regulating factor 3
		Cluster-18233.14816	3-22	13	0	2	0.0301	-
		Cluster-18233.63618	2026-2044	2035	2	3.5	0.515	G-type lectin S-receptor-like serine/threonine-protein kinase
		Cluster-18233.21779	877-895	886	0	1	0.0355	Floral homeotic protein APETALA 2
		Cluster-18233.49159	967-985	976	0	1	0.0355	Floral homeotic protein APETALA 2
		Cluster-18233.40074	819-837	828	0	1	0.0355	Floral homeotic protein APETALA 2
		Cluster-18233.74210	1452-1470	1461	2	1	0.49	Floral homeotic protein APETALA 2
ib-miR172d	AGAAUCCUGAUGAUGCUGCAU	Cluster-18233.34295	772-792	783	0	2	0.0326	Ethylene-responsive transcription factor
		Cluster-18233.34296	971-991	982	0	2	0.0326	Ethylene-responsive transcription factor
		Cluster-18233.21779	875-895	886	0	2	0.0326	Floral homeotic protein APETALA 2
		Cluster-18233.49159	965-985	976	0	2	0.0326	Floral homeotic protein APETALA 2
		Cluster-18233.74214	1357-1377	1368	2	1	0.201	Ethylene-responsive transcription factor
		Cluster-18233.74217	1369-1389	1380	2	1	0.201	Ethylene-responsive transcription factor
		Cluster-18233.74211	1405-1425	1416	2	1	0.201	Ethylene-responsive transcription factor
		Cluster-18233.40074	817-837	828	0	2	0.0326	Floral homeotic protein APETALA 2
		Cluster-18233.40075	830-850	841	0	2	0.0326	Ethylene-responsive transcription factor
		Cluster-18233.74210	1450-1470	1461	2	1	0.201	Floral homeotic protein APETALA 2
ib-miR166a	UCGGACCAGGCUUCAUUCC	Cluster-18233.46250	1292-1310	1301	0	0.5	0.00324	Homeobox-leucine zipper protein ibB-15
		Cluster-18233.49636	494-512	503	2	1	0.155	Homeobox-leucine zipper protein
		Cluster-18233.49635	494-512	503	2	1	0.155	Homeobox-leucine zipper protein
		Cluster-18233.52940	494-512	503	0	1	0.009	Homeobox-leucine zipper protein
ib-miR167c	UGAAGCUGCCAGCAUGAUCUC	Cluster-18233.54760	630-651	641	0	4	0.0161	Auxin response factor 6
ib-miR171f	UUGAGCCGCGCCAAUAUCACU	Cluster-18233.33931	1445-1465	1456	0	1	0.012	Scarecrow-like protein 6
		Cluster-18233.33935	1453-1473	1464	0	1	0.012	Scarecrow-like protein 6
		Cluster-18233.73399	848-868	859	0	1	0.012	Scarecrow-like protein 6
		Cluster-18233.55251	1027-1047	1038	0	1	0.012	Scarecrow-like protein 6
		Cluster-18233.61926	509-529	520	0	4	0.00324	Scarecrow-like protein 15
ib-miR2111-5p	UAAUCUGCAUCCUGAGGUCUA	Cluster-18233.61261	850-870	861	0	4	0.00808	-
		Cluster-18233.61260	850-870	861	0	4	0.00808	-
		Cluster-18233.61259	850-870	861	0	4	0.00808	-
ib-miR396a	UUCCACAGCUUUCUUGAACUA	Cluster-18039.0	368-388	379	0	1.5	0.0328	-
		Cluster-18233.72584	81-101	92	1	3.5	0.024	Metal tolerance protein 3
		Cluster-8126.0	368-388	379	0	1.5	0.0328	-
		Cluster-14862.0	323-343	334	0	1.5	0.0328	-
		Cluster-18233.49175	929-950	940	0	4	0.0351	Growth-regulating factor 3
		Cluster-14125.0	291-311	302	4	3	0.241	-
		Cluster-18233.1351	291-311	302	4	3	0.241	-
		Cluster-18233.41940	42-62	53	0	4	0.0351	Oryzain alpha chain
		Cluster-20140.0	355-375	366	0	1.5	0.0328	-
		Cluster-5291.0	352-372	363	0	1.5	0.0328	-
		Cluster-20691.0	288-308	299	4	3.5	0.577	-
		Cluster-3715.0	355-375	366	0	1.5	0.0328	-
		Cluster-18233.26121	1601-1622	1613	2	3.5	0.383	Protein argonaute 2
		Cluster-6487.1	326-347	337	1	4	0.0328	Growth-regulating factor 4
		Cluster-18233.49176	394-415	405	0	4	0.0351	Growth-regulating factor 3
		Cluster-9486.2	368-388	379	0	1.5	0.0328	-
		Cluster-9486.6	320-340	331	0	1.5	0.0328	-
		Cluster-9486.1	352-372	363	0	1.5	0.0328	-
		Cluster-9486.3	352-372	363	0	1.5	0.0328	-
		Cluster-9486.5	368-388	379	0	1.5	0.0328	-
		Cluster-9486.0	355-375	366	0	1.5	0.0328	-
		Cluster-18233.49974	1601-1622	1613	2	3.5	0.383	Protein argonaute 2
		Cluster-18233.41542	121-142	133	4	3.5	0.577	-
		Cluster-18233.23609	235-256	246	2	4	0.485	Growth-regulating factor 8
		Cluster-18233.23608	763-784	774	2	4	0.485	Growth-regulating factor 5
		Cluster-18233.20943	709-730	720	2	4	0.485	Growth-regulating factor 5
		Cluster-18233.37140	934-955	945	0	4	0.0351	Growth-regulating factor 3
		Cluster-18039.0	369-388	379	0	0.5	0.0382	-
		Cluster-18233.47667	1955-1974	1965	2	3.5	0.606	Probable Ufm1-specific protease
		Cluster-18233.72584	82-101	92	1	3.5	0.0458	Metal tolerance protein 3
		Cluster-8126.0	369-388	379	0	0.5	0.0382	-
		Cluster-14862.0	324-343	334	0	0.5	0.0382	-
		Cluster-18233.49175	930-950	940	0	3	0.0247	Growth-regulating factor 3
		Cluster-14125.0	292-311	302	4	2	0.155	-
		Cluster-18233.58991	2216-2235	2226	2	3.5	0.606	Probable Ufm1-specific protease
		Cluster-18233.58990	2250-2269	2260	2	3.5	0.606	Probable Ufm1-specific protease
		Cluster-18233.1351	292-311	302	4	2	0.155	-
		Cluster-18233.41940	43-62	53	0	3	0.0247	Oryzain alpha chain
		Cluster-18233.59560	2250-2269	2260	2	3.5	0.606	Probable Ufm1-specific protease
		Cluster-20140.0	356-375	366	0	0.5	0.0382	-
		Cluster-5291.0	353-372	363	0	0.5	0.0382	-
		Cluster-20691.0	289-308	299	4	2.5	0.206	-
		Cluster-3715.0	356-375	366	0	0.5	0.0382	-
		Cluster-18233.26121	1602-1622	1613	2	3.5	0.606	Protein argonaute 2
		Cluster-6487.1	327-347	337	1	3	0.0231	Growth-regulating factor 4
		Cluster-18233.49176	395-415	405	0	3	0.0247	Growth-regulating factor 3
		Cluster-9486.2	369-388	379	0	0.5	0.0382	-
		Cluster-9486.6	321-340	331	0	0.5	0.0382	-
		Cluster-9486.1	353-372	363	0	0.5	0.0382	-
		Cluster-9486.3	353-372	363	0	0.5	0.0382	-
		Cluster-9486.5	369-388	379	0	0.5	0.0382	-
		Cluster-9486.0	356-375	366	0	0.5	0.0382	-
		Cluster-18233.49974	1602-1622	1613	2	3.5	0.606	Protein argonaute 2
		Cluster-18233.41542	122-142	133	4	3.5	0.809	-
		Cluster-18233.23609	236-256	246	2	3	0.372	Growth-regulating factor 8
		Cluster-18233.23608	764-784	774	2	3	0.372	Growth-regulating factor 5
		Cluster-18233.20943	710-730	720	2	3	0.372	Growth-regulating factor 5
		Cluster-18233.37140	935-955	945	0	3	0.0247	Growth-regulating factor 3
ib-miR399i		Cluster-18233.50764	328-348	339	2	4	0.238	-
		Cluster-18233.50537	599-619	610	2	4	0.238	Probable ubiquitin-conjugating enzyme E2
		Cluster-18233.50763	599-619	610	3	4	0.0101	Probable ubiquitin-conjugating enzyme E2
ib-miR845d	UGGCUCUGAUACCAAUUGAUG	Cluster-18233.51100	2050-2071	2062	1	2	0.0119	Protein TIC 55,
ib-miR164h-5p	UGGAGAAGCAGGGCACGUGUG	Cluster-23975.1	758-778	769	4	2.5	0.142	NAC domain-containing protein 21/22
ib-miR166h-3p	UCGGACCAGGCUUCAUUCCC	Cluster-18233.46250	1291-1310	1301	0	1.5	0.00278	Homeobox-leucine zipper protein ibB-15
		Cluster-18233.49636	493-512	503	2	2	0.133	Homeobox-leucine zipper protein
		Cluster-18233.49635	493-512	503	2	2	0.133	Homeobox-leucine zipper protein
		Cluster-18233.52940	493-512	503	0	2	0.00762	Homeobox-leucine zipper protein
ib-miR171b-3p	UUGAGCCGUGCCAAUAUCAC	Cluster-18233.33931	1446-1465	1456	0	2	0.0101	Scarecrow-like protein 6
		Cluster-18233.33935	1454-1473	1464	0	2	0.0101	Scarecrow-like protein 6
		Cluster-18233.73399	849-868	859	0	2	0.0101	Scarecrow-like protein 6
		Cluster-18233.55251	1028-1047	1038	0	2	0.0101	Scarecrow-like protein 6
		Cluster-18233.61926	510-529	520	0	1	0.00301	Scarecrow-like protein 15
		Cluster-18233.74139	514-534	525	2	4	0.261	Transcription initiation factor TFIID subunit 6
		Cluster-14125.0	291-311	302	4	4	0.416	-
		Cluster-18233.1351	291-311	302	4	4	0.416	-
		Cluster-18233.30246	418-438	429	2	4	0.261	Transcription initiation factor TFIID subunit 6
		Cluster-18233.71775	521-541	532	2	4	0.261	Transcription initiation factor TFIID subunit 6
		Cluster-18233.71776	536-556	547	2	4	0.261	Transcription initiation factor TFIID subunit 6
ib-miR165a-3p	UCGGACCAGGCUUCAUCCCC	Cluster-18233.46250	1291-1310	1301	0	2.5	0.00232	Homeobox-leucine zipper protein ibB-15
		Cluster-18233.49636	493-512	503	2	1.5	0.144	Homeobox-leucine zipper protein
		Cluster-18233.52940	493-512	503	0	1.5	0.00831	Homeobox-leucine zipper protein
ib-miR164c-5p	UGGAGAAGCAGGGCACGUGCG	Cluster-23975.1	758-778	769	4	2	0.155	NAC domain-containing protein 21/22
		Cluster-18233.42257	389-410	401	2	4	0.14	Homeobox-leucine zipper protein HOX6
		Cluster-18233.42258	450-471	462	2	4	0.14	Homeobox-leucine zipper protein ibB-7
		Cluster-18233.42259	427-448	439	2	4	0.14	Homeobox-leucine zipper protein HOX24
ib-miR165a-3p	UCGGACCAGGCUUCAUCCCCC	Cluster-18233.46250	1290-1310	1301	0	3.5	0.00185	Homeobox-leucine zipper protein ibB-15
		Cluster-18233.49636	492-512	503	2	2.5	0.121	Homeobox-leucine zipper protein
		Cluster-18233.49635	492-512	503	2	2.5	0.121	Homeobox-leucine zipper protein
		Cluster-18233.52940	492-512	503	0	2.5	0.00693	Homeobox-leucine zipper protein
ib-miR172a	AGAAUCUUGAUGAUGCUGCAU	Cluster-18233.34295	772-792	783	0	3	0.0247	Ethylene-responsive transcription factor
		Cluster-18233.74214	1357-1377	1368	2	2	0.378	Ethylene-responsive transcription factor
		Cluster-18233.74217	1369-1389	1380	2	2	0.378	Ethylene-responsive transcription factor
		Cluster-18233.74211	1405-1425	1416	2	2	0.378	Ethylene-responsive transcription factor
		Cluster-18233.40075	830-850	841	0	3	0.0247	Ethylene-responsive transcription factor
ib-miR172c	AGAAUCUUGAUGAUGCUGCAG	Cluster-18233.34295	772-792	783	0	2	0.0177	Ethylene-responsive transcription factor
		Cluster-18233.34296	971-991	982	0	2	0.0177	Ethylene-responsive transcription factor
		Cluster-18233.74214	1357-1377	1368	2	1	0.396	Ethylene-responsive transcription factor
		Cluster-18233.74217	1369-1389	1380	2	1	0.396	Ethylene-responsive transcription factor
		Cluster-18233.74211	1405-1425	1416	2	1	0.396	Ethylene-responsive transcription factor
		Cluster-18233.40075	830-850	841	0	2	0.0177	Ethylene-responsive transcription factor
ib-miR172e-3p.2	GGAAUCUUGAUGAUGCUGCAU	Cluster-18233.34295	772-792	783	0	3.5	0.0292	Ethylene-responsive transcription factor
		Cluster-18233.34296	971-991	982	0	3.5	0.0292	Ethylene-responsive transcription factor
		Cluster-18233.74214	1357-1377	1368	2	2.5	0.292	Ethylene-responsive transcription factor
		Cluster-18233.74217	1369-1389	1380	2	2.5	0.292	Ethylene-responsive transcription factor
		Cluster-18233.74211	1405-1425	1416	2	2.5	0.292	Ethylene-responsive transcription factor
		Cluster-18233.40075	830-850	841	0	3.5	0.0292	Ethylene-responsive transcription factor
		Cluster-18233.65234	850-870	861	0	3	0.00831	Ethylene-responsive transcription factor
		Cluster-18233.45961	438-458	449	4	3.5	0.984	Probable WRKY transcription factor 13
		Cluster-18233.48871	444-464	455	4	3.5	0.984	Probable WRKY transcription factor 13
ib-miR858b	UUCGUUGUCUGUUCGACCUUG	Cluster-18233.2285	371-390	381	2	3	0.0381	Myb-related protein Myb4
		Cluster-18233.56482	498-518	509	0	4	0.0129	Myb-related protein Myb4
ib-miR156b	UGACAGAAGAGAGUGAGCAUA	Cluster-18233.20487	953-973	964	2	2.5	0.322	Squamib promoter-binding-like protein 9
		Cluster-18233.20485	1106-1126	1117	2	2.5	0.322	Squamib promoter-binding-like protein 9
		Cluster-18233.20486	1216-1236	1227	2	2.5	0.322	Squamib promoter-binding-like protein 14
		Cluster-18233.55252	1206-1226	1217	1	2.5	0.0193	Squamib promoter-binding-like protein 12
		Cluster-18233.55254	1260-1280	1271	2	2.5	0.322	Squamib promoter-binding-like protein 12
		Cluster-18233.55256	1227-1247	1238	1	2.5	0.0193	Squamib promoter-binding-like protein 12
		Cluster-18233.55255	1226-1246	1237	1	2.5	0.0193	Squamib promoter-binding-like protein 12
		Cluster-18233.55250	1247-1267	1258	2	2.5	0.322	Squamib promoter-binding-like protein 12
		Cluster-18233.73593	55-74	65	2	3	0.372	Transcription factor GAMYB
		Cluster-18233.73594	55-74	65	2	3	0.372	Transcription factor GAMYB
ib-miR166i	UUGGACCAGGCUUCAUUCCCC	Cluster-18233.46250	1290-1310	1301	0	3.5	0.00739	Homeobox-leucine zipper protein ibB-15
		Cluster-18233.49636	492-512	503	2	4	0.114	Homeobox-leucine zipper protein
		Cluster-18233.49635	492-512	503	2	4	0.114	Homeobox-leucine zipper protein
		Cluster-18233.52940	492-512	503	0	4	0.00647	Homeobox-leucine zipper protein
ib-miR159e	AUUGGAUUGAAGGGAGCUCCU	Cluster-18233.73593	54-74	65	2	4	0.383	Transcription factor GAMYB
		Cluster-18233.73594	54-74	65	2	4	0.383	Transcription factor GAMYB
ib-miR164c	UGGAGAAGCAGGGUACGUGCA	Cluster-23975.1	758-778	769	4	2.5	0.0738	NAC domain-containing protein 21/22
		Cluster-18233.42257	389-410	401	2	3	0.11	Homeobox-leucine zipper protein HOX6
		Cluster-18233.42258	450-471	462	2	3	0.11	Homeobox-leucine zipper protein ibB-7
		Cluster-18233.42259	427-448	439	2	3	0.11	Homeobox-leucine zipper protein HOX24
ib-miR166i-3p	UCGGAUCAGGCUUCAUUCCUC	Cluster-18233.46250	1290-1310	1301	0	3.5	0.00185	Homeobox-leucine zipper protein ibB-15
		Cluster-18233.49636	492-512	503	2	4	0.114	Homeobox-leucine zipper protein
		Cluster-18233.49635	492-512	503	2	4	0.114	Homeobox-leucine zipper protein
		Cluster-18233.52940	492-512	503	0	4	0.00647	Homeobox-leucine zipper protein
ib-miR166m-2	UCGGACCAGGCUUCAUUCCCU	Cluster-18233.46250	1290-1310	1301	0	2.5	0.00232	Homeobox-leucine zipper protein ibB-15
		Cluster-18233.49636	492-512	503	2	3	0.11	Homeobox-leucine zipper protein
		Cluster-18233.49635	492-512	503	2	3	0.11	Homeobox-leucine zipper protein
		Cluster-18233.52940	492-512	503	0	3	0.00624	Homeobox-leucine zipper protein
ib-miR858	CUCGUUGUCUGUUCGACCUUG	Cluster-18233.2285	371-390	381	2	4	0.283	Myb-related protein Myb4
ib-miR319a	CUUGGACUGAAGGGAGCUCC	Cluster-18233.73593	55-74	65	2	3	0.176	Transcription factor GAMYB
		Cluster-18233.73594	55-74	65	2	3	0.176	Transcription factor GAMYB
ib-miR159c	CUUGGAUUGAAGGGAGCUCCC	Cluster-18233.73593	54-74	65	2	4	0.304	Transcription factor GAMYB
		Cluster-18233.73594	54-74	65	2	4	0.304	Transcription factor GAMYB
ib-miR172i	AGAAUCCUGAUGAUGCUGCAA	Cluster-18233.34295	772-792	783	0	2	0.0177	Ethylene-responsive transcription factor
		Cluster-18233.34296	971-991	982	0	2	0.0177	Ethylene-responsive transcription factor
		Cluster-18233.74214	1357-1377	1368	2	1	0.201	Ethylene-responsive transcription factor
		Cluster-18233.74217	1369-1389	1380	2	1	0.201	Ethylene-responsive transcription factor
		Cluster-18233.74211	1405-1425	1416	2	1	0.201	Ethylene-responsive transcription factor
		Cluster-18233.40075	830-850	841	0	2	0.0177	Ethylene-responsive transcription factor
		Cluster-18233.65234	850-870	861	0	3.5	0.0202	Ethylene-responsive transcription factor
ib-miR172b	GGAAUCUUGAUGAUGCUGCA	Cluster-18233.34295	773-792	783	0	2.5	0.0274	Ethylene-responsive transcription factor
		Cluster-18233.34296	972-991	982	0	2.5	0.0274	Ethylene-responsive transcription factor
		Cluster-18233.74214	1358-1377	1368	2	1.5	0.372	Ethylene-responsive transcription factor
		Cluster-18233.74217	1370-1389	1380	2	1.5	0.372	Ethylene-responsive transcription factor
		Cluster-18233.74211	1406-1425	1416	2	1.5	0.372	Ethylene-responsive transcription factor
		Cluster-18233.40075	831-850	841	0	2.5	0.0274	Ethylene-responsive transcription factor
ib-miR159c	CUUGGAUUGAAGGGAGCUCCU	Cluster-18233.73593	54-74	65	2	4	0.166	Transcription factor GAMYB
		Cluster-18233.73594	54-74	65	2	4	0.166	Transcription factor GAMYB
ib-miR156f-5p	CUGACAGAAGAGAGUGAGCA	Cluster-18233.20487	955-974	965	2	2	0.434	Squamib promoter-binding-like protein 9
		Cluster-18233.20485	1108-1127	1118	2	2	0.434	Squamib promoter-binding-like protein 9
		Cluster-18233.20486	1218-1237	1228	1	2	0.0282	Squamib promoter-binding-like protein 14
		Cluster-18233.55252	1208-1227	1218	4	2	0.637	Squamib promoter-binding-like protein 12
		Cluster-18233.55254	1262-1281	1272	0	2	0.0301	Squamib promoter-binding-like protein 12
		Cluster-18233.55256	1229-1248	1239	4	2	0.637	Squamib promoter-binding-like protein 12
		Cluster-18233.55255	1228-1247	1238	4	2	0.637	Squamib promoter-binding-like protein 12
		Cluster-18233.55250	1249-1268	1259	0	2	0.0301	Squamib promoter-binding-like protein 12
ib-miR172c-3p	AGAAUCUUGAUGAUGCUGC	Cluster-18233.34295	774-792	783	0	1	0.0355	Ethylene-responsive transcription factor
		Cluster-18233.34296	973-991	982	0	1	0.0355	Ethylene-responsive transcription factor
		Cluster-18233.74214	1359-1377	1368	2	1	0.49	Ethylene-responsive transcription factor
		Cluster-18233.74217	1371-1389	1380	2	1	0.49	Ethylene-responsive transcription factor
		Cluster-18233.74211	1407-1425	1416	2	1	0.49	Ethylene-responsive transcription factor
		Cluster-18233.40075	832-850	841	0	1	0.0355	Ethylene-responsive transcription factor
		Cluster-18233.65234	850-870	861	0	4	0.00808	Ethylene-responsive transcription factor
ib-miR396g-5p.2	UCCCACAGCUUUAUUGAACUG	Cluster-18233.16052	976-995	986	2	4	0.261	WD repeat-containing protein 55
		Cluster-18233.16051	976-995	986	2	4	0.261	WD repeat-containing protein 55
