# Supplementary material for: Uncovering anthocyanin biosynthesis related microRNAs and their target genes by small RNA and degradome sequencing in tuberous roots of sweetpotato
Source: BMC Plant Biol. 2019 Jun 3;19:232. doi: 10.1186/s12870-019-1790-2 (PMC6547535; doi:10.1186/s12870-019-1790-2)
Supplement: Supplementary file 10 — List of differentially expressed miRNAs between XS-18 and XZS-3. (XLS 33 kb) [file 12870_2019_1790_MOESM10_ESM.xls]

## Sheet: Sheet1
Additional 10: List of differentially expressed miRNAs between XS-18 and XZS-3.
sRNA	XZS-3 vs XS-18		log2.Fold_change
	XZS-3	XS-18
ib-miR858a	3948.9	845.904	2.2229
ib-miR858b	3948.9	845.904	2.2229
novel_miR-32	3995.91	1240.66	1.6874
ib-miR319a-2	13210	6124.34	1.109
ib-miR2111-5p	11141.5	3169.32	1.8137
ib-miR3630-3p.1	3854.87	902.297	2.095
ib-miR4995	1833.42	473.706	1.9525
ib-miR408b	1645.37	473.706	1.7964
ib-miR408-3p	1598.36	462.427	1.7893
ib-miR408-5p	1598.36	462.427	1.7893
ib-miR408d	1598.36	462.427	1.7893
ib-miR408-3p	1598.36	462.427	1.7893
ib-miR8175	1222.28	304.525	2.0049
ib-miR6173	940.213	293.247	1.6809
ib-miR5141	893.202	327.083	1.4493
ib-miR2916	423.096	90.2297	2.2293
ib-miR2111a-5p	658.149	259.41	1.3432
ib-miR2111a	517.117	169.181	1.6119
novel_miR-57	517.117	203.017	1.3489
ib-miR2118	188.043	11.2787	4.0594
ib-miR3630-3p.1	235.053	45.1149	2.3813
ib-miR396g-5p	188.043	33.8361	2.4744
ib-miR172b	329.075	135.345	1.2818
ib-miR172e-3p.1	329.075	146.623	1.1663
ib-miR172e-3p.2	329.075	146.623	1.1663
ib-miR8155	141.032	22.5574	2.6443
ib-miR1511-3p	141.032	22.5574	2.6443
ib-miR396a-3p.4	282.064	124.066	1.1849
novel_miR-51	235.053	90.2297	1.3813
ib-miR5139	141.032	33.8361	2.0594
ib-miR5083	141.032	45.1149	1.6443
novel_miR-59	141.032	56.3936	1.3224
ib-miR166m-1	47.0107	0	6.5549
ib-miR162b	47.0107	0	6.5549
ib-miR164c	47.0107	0	6.5549
ib-miR414-2	47.0107	0	6.5549
ib-miR166j	47.0107	0	6.5549
ib-miR845d	47.0107	0	6.5549
ib-miR172c	94.0213	45.1149	1.0594
novel_miR-56	94.0213	45.1149	1.0594
ib-miR167b-3p	94.0213	45.1149	1.0594
ib-miR858-1	47.0107	11.2787	2.0594
ib-miR858-2	47.0107	11.2787	2.0594
ib-miR168b	47.0107	22.5574	1.0594
ib-miR166p	47.0107	22.5574	1.0594
ib-miR172i	47.0107	22.5574	1.0594
ib-miR396-3p	47.0107	22.5574	1.0594
ib-miR319a-1	113061	267024	-1.2399
ib-miR403-3p	1269.29	5199.49	-2.0344
ib-miR319a-3p	109864	263290	-1.2609
novel_miR-2	17770	36306.2	-1.0308
novel_miR-5	47.0107	14470.6	-8.2659
novel_miR-8	517.117	6665.72	-3.6882
ib-miR399b	188.043	1657.97	-3.1403
ib-miR399a-1	0	451.149	-9.8175
novel_miR-84	658.149	1939.94	-1.5595
ib-miR399i	329.075	1195.54	-1.8612
ib-miR477b-1	0	327.083	-9.3535
ib-miR477b-2	0	327.083	-9.3535
ib-miR166m-2	376.085	1116.59	-1.57
ib-miR399j	0	203.017	-8.6655
novel_miR-69	0	191.738	-8.583
novel_miR-92	47.0107	304.525	-2.6955
ib-miR171c	94.0213	417.312	-2.1501
ib-miR171d	94.0213	417.312	-2.1501
ib-miR171f-4	94.0213	417.312	-2.1501
ib-miR396g-5p.1	0	146.623	-8.196
ib-miR403a	47.0107	281.968	-2.5845
ib-miR159c-2	94.0213	383.476	-2.0281
ib-miR159e	47.0107	236.853	-2.3329
ib-miR319i	47.0107	225.574	-2.2625
ib-miR159c-3	47.0107	225.574	-2.2625
ib-miR319a-3p.2-3p	47.0107	191.738	-2.0281
ib-miR399d-2	0	56.3936	-6.8175
ib-miR172a-1	141.032	372.198	-1.4
aqc-miR477e	0	45.1149	-6.4955
novel_miR-89	0	45.1149	-6.4955
ib-miR396	0	45.1149	-6.4955
ib-miR165a-3p.1	0	33.8361	-6.0805
ib-miR165a-3p.2	0	33.8361	-6.0805
ib-miR166i	0	33.8361	-6.0805
ib-miR164c-5p	329.075	676.723	-1.0402
ib-miR399d-1	0	22.5574	-5.4955
ib-miR5658	0	22.5574	-5.4955
ib-miR396c	0	22.5574	-5.4955
ib-miR530a-1	0	22.5574	-5.4955
ib-miR171a-2	0	22.5574	-5.4955
ib-miR477d	0	22.5574	-5.4955
ib-miR160e-5p	0	22.5574	-5.4955
ib-miR171b	0	22.5574	-5.4955
ib-miR403-5p	0	22.5574	-5.4955
ib-miR396f	47.0107	135.345	-1.5256
ib-miR530a-3	94.0213	225.574	-1.2625
ib-miR159a-2	47.0107	124.066	-1.4
ib-miR396a-3p.2	47.0107	112.787	-1.2625
ib-miR845b-3p	0	11.2787	-4.4955
ib-miR845b-5p	0	11.2787	-4.4955
ib-miR171f-1	0	11.2787	-4.4955
ib-miR171b-3p	0	11.2787	-4.4955
ib-miR414-1	0	11.2787	-4.4955
ib-miR829-3p.1	0	11.2787	-4.4955
ib-miR845a	0	11.2787	-4.4955
ib-miR845b	0	11.2787	-4.4955
ib-miR171f-2	0	11.2787	-4.4955
ib-miR156b	0	11.2787	-4.4955
ib-miR171a-1	0	11.2787	-4.4955
ib-miR166i-3p	0	11.2787	-4.4955
ib-miR1863a	0	11.2787	-4.4955
ib-miR399h	0	11.2787	-4.4955
ib-miR399a-2	0	11.2787	-4.4955
ib-miR1030a	0	11.2787	-4.4955
ib-miR1030h	0	11.2787	-4.4955
ib-miR1030i	0	11.2787	-4.4955
ib-miR1030j	0	11.2787	-4.4955
ib-miR399e	0	11.2787	-4.4955
ib-miR482a	0	11.2787	-4.4955
ib-miR1128	0	11.2787	-4.4955
ib-miR156f-5p	0	11.2787	-4.4955
ib-miR172c-3p	0	11.2787	-4.4955
ib-miR171g	0	11.2787	-4.4955
ib-miR171b-3p	0	11.2787	-4.4955
