# Supplementary material for: Uncovering anthocyanin biosynthesis related microRNAs and their target genes by small RNA and degradome sequencing in tuberous roots of sweetpotato
Source: BMC Plant Biol. 2019 Jun 3;19:232. doi: 10.1186/s12870-019-1790-2 (PMC6547535; doi:10.1186/s12870-019-1790-2)
Supplement: Supplementary file 12 — GO analysis for the targets of differentially miRNAs identified by degradome sequencing in sweetpotato. (XLS 63 kb) [file 12870_2019_1790_MOESM12_ESM.xls]

## Sheet: Sheet1
Additional file 12: GO analysis for the targets of differentially miRNAs identified by degradome sequencing in sweetpotato.
GO_Id	GO_Function	GO_term	Frequency	Transcript_ID	miRNA
GO:0003677	molecular_function	DNA binding	31	Cluster-18233.46250; Cluster-18233.49636; Cluster-18233.49635; Cluster-18233.52940; Cluster-18233.45408; Cluster-18233.45405; Cluster-18233.42915; Cluster-18233.45654; Cluster-18233.58132; Cluster-18233.20830; Cluster-14406.0; Cluster-18233.20487; Cluster-18233.20485; Cluster-18233.20486; Cluster-18233.55252; Cluster-18233.55254; Cluster-18233.55256; Cluster-18233.55255; Cluster-18233.55250; Clus…	ib-miR165a-3p.1; ib-miR166i; ib-miR166i-3p; ib-miR166m; ib-miR414-1; ib-miR156b; ib-miR156f-5p; ib-miR160e-5p; ib-miR164c; ib-miR396g-5p
GO:0003700	molecular_function	transcription factor activity, sequence-specific DNA binding	24	Cluster-18233.46250; Cluster-18233.49636; Cluster-18233.49635; Cluster-18233.52940; Cluster-18233.34295; Cluster-18233.34296; Cluster-18233.21779; Cluster-18233.49159; Cluster-18233.74214; Cluster-18233.74217; Cluster-18233.74211; Cluster-18233.40074; Cluster-18233.40075; Cluster-18233.74210; Cluster-18233.65234; Cluster-18233.45408; Cluster-18233.45405; Cluster-18233.45654; Cluster-18233.20830; …	ib-miR165a-3p.1; ib-miR166i; ib-miR166i-3p; ib-miR166m; ib-miR172a; ib-miR172c; ib-miR172e-3p.2; ptc-miR172i; ib-miR172b; ib-miR172c-3p; ib-miR172a; ib-miR172c; ib-miR172e-3p.2; ptc-miR172i; ib-miR2111a-5p; ib-miR2111a; ib-miR2111-5p;ib-miR414-1; ib-miR5658; ib-miR164c
GO:0005515	molecular_function	protein binding	16	Cluster-18233.49636; Cluster-18233.49635; Cluster-18233.52940; Cluster-18233.26121; Cluster-18233.49974; Cluster-18233.40186; Cluster-18233.47584; Cluster-18233.46856; Cluster-18233.45010; Cluster-18233.40645; Cluster-18233.44250; Cluster-18233.29398 Cluster-18233.43693; Cluster-18233.49636; Cluster-18233.49635; Cluster-18233.52940	ib-miR165a-3p.1; ib-miR403-3p; ib-miR403a; ib-miR414-1;ib-miR414-2; ib-miR5658; ib-miR168b-1; ib-miR166i; ib-miR166m; ib-miR166i-3p
GO:0003676	molecular_function	nucleic acid binding	13	Cluster-18233.26121; Cluster-18233.49974; Cluster-18233.2285; Cluster-18233.56482; Cluster-18233.43693; Cluster-18233.26121; Cluster-18233.49974; Cluster-18233.2285; Cluster-20140.0; Cluster-3715.0; Cluster-9486.3; Cluster-9486.5; Cluster-9486.0	ib-miR403-3p; ib-miR858b; ib-miR168b-1; ib-miR403a; ib-miR858-2; ib-miR396f ; ib-miR396g-5p; ib-miR396
GO:0005524	molecular_function	ATP binding	11	Cluster-18233.63618; Cluster-18233.2285; Cluster-18233.56482; Cluster-18233.46832;Cluster-18233.53121; Cluster-18233.49175; Cluster-6487.1; Cluster-18233.23608;Cluster-18233.20943; Cluster-18233.37140; Cluster-18233.63618	ib-miR172a; ib-miR172e-3p.2; ib-miR858b; ib-miR858-2; ib-miR160e-5p;ib-miR2118; ib-miR396f; ib-miR396g-5p; ib-miR396; ib-miR172b; ib-miR172c-3p
GO:0043565	molecular_function	sequence-specific DNA binding	9	Cluster-18233.46250; Cluster-18233.49636; Cluster-18233.49635; Cluster-18233.52940; Cluster-18233.45961; Cluster-18233.48871; Cluster-18233.42257; Cluster-18233.42258; Cluster-18233.42259	ib-miR165a-3p.1; ib-miR166i; ib-miR166i-3p; ib-miR166m; ib-miR5658; ib-miR164c
GO:0008270	molecular_function	zinc ion binding	6	Cluster-18233.45408; Cluster-18233.45405; Cluster-18233.20830 Cluster-18233.44250; Cluster-18233.29398; Cluster-20140.0	ib-miR414-1; ib-miR5658 ib-miR396f ; ib-miR396g-5p; ib-miR396
GO:0004523	molecular_function	RNA-DNA hybrid ribonuclease activity	5	Cluster-20140.0; Cluster-3715.0; Cluster-9486.3; Cluster-9486.5; Cluster-9486.0	ib-miR396f; ib-miR396g-5p; ib-miR396
GO:0004842	molecular_function	ubiquitin-protein transferase activity	5	Cluster-18233.40186; Cluster-18233.47584; Cluster-18233.46856; Cluster-18233.44250; Cluster-18233.29398	ib-miR414-1;ib-miR414-2; ib-miR5658
GO:0016887	molecular_function	ATPase activity	5	Cluster-18233.53121; Cluster-18233.45408; Cluster-18233.45405 Cluster-18233.45654; Cluster-18233.20830	ib-miR2118; ib-miR414-1
GO:0008289	molecular_function	lipid binding	4	Cluster-18233.46250; Cluster-18233.49636; Cluster-18233.49635; Cluster-18233.52940	ib-miR165a-3p.1; ib-miR166i-3p; ib-miR166m
GO:0050504	molecular_function	mannosyl-3-phosphoglycerate synthase activity	4	Cluster-18233.47667; Cluster-18233.58991; Cluster-18233.58990; Cluster-18233.59560	ib-miR396
GO:0003682	molecular_function	chromatin binding	3	Cluster-18233.42915; Cluster-18233.58132; Cluster-14406.0	ib-miR414-1
GO:0003746	molecular_function	translation elongation factor activity	3	Cluster-18233.48295; Cluster-18233.55028; Cluster-18233.37897	ib-miR414-1
GO:0046872	molecular_function	metal ion binding	3	Cluster-18233.65234; Cluster-18233.44250; Cluster-18233.29398	ib-miR2111a-5p; ib-miR2111a; ib-miR2111-5p; ib-miR5658
GO:0003723	molecular_function	RNA binding	2	Cluster-18233.44250; Cluster-18233.53121	ib-miR5658; ib-miR2118
GO:0003743	molecular_function	translation initiation factor activity	2	Cluster-18233.58940; Cluster-18233.58940	ib-miR414-1; ib-miR414-2
GO:0004866	molecular_function	endopeptidase inhibitor activity	2	Cluster-18233.26121; Cluster-18233.49974	ib-miR403-3p; ib-miR403a
GO:0005215	molecular_function	transporter activity	2	Cluster-18233.45010; Cluster-18233.40645	ib-miR414-1
GO:0005525	molecular_function	GTP binding	2	Cluster-18233.46832; Cluster-18233.53121	ib-miR160e-5p; ib-miR2118
GO:0016818	molecular_function	hydrolase activity, acting on acid anhydrides, in phosphorus-containing anhydrides	2	Cluster-18233.2285; Cluster-18233.56482	ib-miR858b; ib-miR858-2
GO:0016868	molecular_function	intramolecular transferase activity, phosphotransferases	2	Cluster-18233.45010; Cluster-18233.40645	ib-miR414-1
GO:0042301	molecular_function	phosphate ion binding	2	Cluster-18233.49175; Cluster-18233.37140	ib-miR396f ; ib-miR396g-5p; ib-miR396
GO:0003724	molecular_function	RNA helicase activity	1	Cluster-18233.53121	ib-miR2118
GO:0003824	molecular_function	catalytic activity	1	Cluster-23975.1	ib-miR164c
GO:0003824	molecular_function	GTPase activity	1	Cluster-18233.53121	ib-miR2118
GO:0004197	molecular_function	cysteine-type endopeptidase activity	1	Cluster-18233.41940	ib-miR396g-5p
GO:0004315	molecular_function	3-oxoacyl-[acyl-carrier-protein] synthase activity	1	Cluster-10893.0	ib-miR156b
GO:0004550	molecular_function	nucleoside diphosphate kinase activity	1	Cluster-18233.58940	ib-miR414-1;ib-miR414-2
GO:0004672	molecular_function	protein kinase activity	1	Cluster-18233.63618	ib-miR172a; ib-miR172e-3p.2; ib-miR172b; ib-miR172c-3p
GO:0005184	molecular_function	neuropeptide hormone activity	1	Cluster-18233.14816	ib-miR156b; ib-miR156f-5p
GO:0005198	molecular_function	structural molecule activity	1	Cluster-18233.71775	ib-miR396g-5p
GO:0005507	molecular_function	copper ion binding	1	Cluster-18233.6093	ib-miR408d; ib-miR408b
GO:0008171	molecular_function	O-methyltransferase activity	1	Cluster-18233.49175	ib-miR396f ; ib-miR396g-5p; ib-miR396
GO:0008234	molecular_function	cysteine-type peptidase activity	1	Cluster-18233.41940	ib-miR396g-5p
GO:0008770	molecular_function	[acyl-carrier-protein] phosphodiesterase activity	1	Cluster-18233.58940	ib-miR414-1; ib-miR414-2
GO:0009055	molecular_function	electron carrier activity	1	Cluster-18233.6093	ib-miR408d; ib-miR408b
GO:0010277	molecular_function	chlorophyllide a oxygenase [overall] activity	1	Cluster-18233.51100	ib-miR845b-3p; ib-miR845a; ib-miR845b; ib-miR845d
GO:0015078	molecular_function	hydrogen ion transmembrane transporter activity	1	Cluster-18233.58940	ib-miR414-1; ib-miR414-2
GO:0015097	molecular_function	mercury ion transmembrane transporter activity	1	Cluster-6487.1	ib-miR396f ; ib-miR396g-5p; ib-miR396
GO:0016491	molecular_function	oxidoreductase activity	1	Cluster-18233.51100	ib-miR845b-3p; ib-miR845a; ib-miR845b; ib-miR845d
GO:0031369	molecular_function	translation initiation factor binding	1	Cluster-18233.58940	ib-miR414-1; ib-miR414-2
GO:0043531	molecular_function	ADP binding	1	Cluster-18233.53121	ib-miR2118
GO:0045482	molecular_function	trichodiene synthase activity	1	Cluster-18233.58940	ib-miR414-1; ib-miR414-2
GO:0046873	molecular_function	metal ion transmembrane transporter activity	1	Cluster-18233.44633	ib-miR414-1
GO:0051537	molecular_function	2 iron, 2 sulfur cluster binding	1	Cluster-18233.51100	ib-miR845b-3p; ib-miR845a; ib-miR845b; ib-miR845d
GO:0061630	molecular_function	ubiquitin protein ligase activity	1	Cluster-18233.29398	ib-miR5658
GO:0071253	molecular_function	connexin binding	1	Cluster-18233.74139	ib-miR396g-5p
GO:0005634	cellular_component	nucleus	29	Cluster-18233.49636; Cluster-18233.49635; Cluster-18233.42915; Cluster-18233.58132; Cluster-14406.0; Cluster-18233.2285; Cluster-18233.56482; Cluster-18233.20487; Cluster-18233.20485; Cluster-18233.20486; Cluster-18233.55252; Cluster-18233.55254; Cluster-18233.55256; Cluster-18233.55255; Cluster-18233.55250; Cluster-18233.71745; Cluster-18233.73056; Cluster-18233.46832; Cluster-18233.9945; Cluste…	ib-miR165a-3p.1; ib-miR166i-3p; ib-miR166m; ib-miR414-1; ib-miR858b; ib-miR156b; ib-miR156f-5p; ib-miR160e-5p ib-miR858-2; ib-miR396f ; ib-miR396; ib-miR396g-5p
GO:0005667	cellular_component	transcription factor complex	25	Cluster-18233.46250; Cluster-18233.49636; Cluster-18233.49635 Cluster-18233.52940; Cluster-18233.34295; Cluster-18233.34296 Cluster-18233.21779; Cluster-18233.49159; Cluster-18233.74214 Cluster-18233.74217; Cluster-18233.74211; Cluster-18233.40074 Cluster-18233.40075; Cluster-18233.74210; Cluster-18233.65234 Cluster-18233.45408; Cluster-18233.45405; Cluster-18233.45654 Cluster-18233.20830; Cluste…	ib-miR165a-3p.1; ib-miR166i; ib-miR166i-3p; ib-miR166m ib-miR172a; ib-miR172c; ib-miR172e-3p.2; ib-miR172i; ib-miR172b; ib-miR172c-3p; ib-miR2111a-5p; ib-miR414-1;ib-miR5658 ib-miR164c; ib-miR2111a; ib-miR2111-5p
GO:0005672	cellular_component	transcription factor TFIIA complex	7	Cluster-18233.40186; Cluster-18233.47584; Cluster-18233.46856 Cluster-18039.0; Cluster-8126.0; Cluster-9486.2; Cluster-9486.5	ib-miR414-1; ib-miR414-2 ib-miR396f; ib-miR396g-5p; ib-miR396
GO:0016020	cellular_component	membrane	7	Cluster-18233.44633; Cluster-18233.45010; Cluster-18233.40645; Cluster-18233.44250; Cluster-18233.49175; Cluster-6487.1; Cluster-18233.37140	ib-miR414-1; ib-miR5658; ib-miR396f ; ib-miR396g-5p; ib-miR396
GO:0005576	cellular_component	extracellular region	6	Cluster-18233.55252; Cluster-18233.55254; Cluster-18233.55256; Cluster-18233.55255; Cluster-18233.55250; Cluster-18233.14816	ib-miR156b; ib-miR156f-5p
GO:0005840	cellular_component	ribosome	4	Cluster-18233.48295; Cluster-18233.55028; Cluster-18233.37897; Cluster-18233.58940	ib-miR414-1; ib-miR414-2
GO:0000785	cellular_component	chromatin	3	Cluster-18233.42915; Cluster-18233.58132; Cluster-14406.0	ib-miR414-1
GO:0005737	cellular_component	cytoplasm	3	Cluster-18233.47667; Cluster-18233.58991; Cluster-18233.58990; Cluster-18233.59560	ib-miR396
GO:0005853	cellular_component	eukaryotic translation elongation factor 1 complex	3	Cluster-18233.48295; Cluster-18233.55028; Cluster-18233.37897	ib-miR414-1
GO:0009523	cellular_component	photosystem II	2	Cluster-18233.49175; Cluster-18233.37140	ib-miR396f ; ib-miR396g-5p; ib-miR396
GO:0016021	cellular_component	integral component of membrane	2	Cluster-18233.42257; Cluster-18233.42259	ib-miR164c
GO:0003677	cellular_component	chromosome, centromeric region	1	Cluster-14406.0	ib-miR414-1
GO:0005622	cellular_component	intracellular	1	Cluster-18233.49636	ib-miR165a-3p.1; ib-miR166i; ib-miR166i-3p; ib-miR166m
GO:0005680	cellular_component	anaphase-promoting complex	1	Cluster-18233.44250	ib-miR5658
GO:0005802	cellular_component	trans-Golgi network	1	Cluster-18233.74139	ib-miR396g-5p
GO:0005835	cellular_component	fatty acid synthase complex	1	Cluster-10893.0	ib-miR156b
GO:0005852	cellular_component	eukaryotic translation initiation factor 3 complex	1	Cluster-18233.58940	ib-miR414-1; ib-miR414-2
GO:0019028	cellular_component	viral capsid	1	Cluster-18233.71775	ib-miR396g-5p
GO:0033179	cellular_component	proton-transporting V-type ATPase, V0 domain	1	Cluster-18233.58940	ib-miR414-1; ib-miR414-2
GO:0006355	biological_process	regulation of transcription, DNA-templated	35	Cluster-18233.46250; Cluster-18233.49636; Cluster-18233.49635; Cluster-18233.52940; Cluster-18233.34295; Cluster-18233.34296 Cluster-18233.21779; Cluster-18233.49159; Cluster-18233.74214 Cluster-18233.74217; Cluster-18233.74211; Cluster-18233.40074; Cluster-18233.40075; Cluster-18233.74210; Cluster-18233.65234; Cluster-18233.45408; Cluster-18233.45405; Cluster-18233.45654; Cluster-18233.20830; Cl…	ib-miR165a-3p.1; ib-miR166i; ib-miR166i-3p; ib-miR166m ib-miR172a; ib-miR172e-3p.2; ib-miR172c; ib-miR172i; ib-miR172b; ib-miR172c-3p; ib-miR2111a-5p; ib-miR2111a; ib-miR2111-5p; ib-miR414-1; ib-miR5658; ib-miR160e-5p ib-miR164c; ib-miR396f ; ib-miR396g-5p; ib-miR396
GO:0006352	biological_process	DNA-templated transcription, initiation	8	Cluster-18233.45408; Cluster-18233.45405; Cluster-18233.45654; Cluster-18233.20830; Cluster-18233.74139; Cluster-18233.30246; Cluster-18233.71775; Cluster-18233.71776	ib-miR414-1; ib-miR396g-5p
GO:0006260	biological_process	DNA replication	7	Cluster-18233.55252; Cluster-18233.55254; Cluster-18233.55256; Cluster-18233.55255; Cluster-18233.55250; Cluster-18233.42257; Cluster-18233.42259	ib-miR156b; ib-miR156f-5p; ib-miR164c
GO:0006367	biological_process	transcription initiation from RNA polymerase II promoter	7	Cluster-18233.40186; Cluster-18233.47584; Cluster-18233.46856 Cluster-18039.0; Cluster-8126.0; Cluster-9486.2; Cluster-9486.5	ib-miR414-1; ib-miR414-2; ib-miR396f; ib-miR396g-5p; ib-miR396
GO:0009055	biological_process	pathogenesis	5	Cluster-18233.55252; Cluster-18233.55254; Cluster-18233.55256; Cluster-18233.55255; Cluster-18233.55250	ib-miR156b; ib-miR156f-5p
GO:0016567	biological_process	protein ubiquitination	5	Cluster-18233.40186; Cluster-18233.47584; Cluster-18233.46856; Cluster-18233.44250; Cluster-18233.29398	ib-miR414-1; ib-miR414-2; ib-miR5658
GO:0051252	biological_process	regulation of RNA metabolic process	5	Cluster-20140.0; Cluster-3715.0; Cluster-9486.3; Cluster-9486.5; Cluster-9486.0	ib-miR396f ; ib-miR396g-5p; ib-miR396
GO:0009725	biological_process	response to hormone	4	Cluster-18233.71745; Cluster-18233.73056 Cluster-18233.46832; Cluster-18233.9945	ib-miR160e-5p
GO:0051090	biological_process	regulation of sequence-specific DNA binding transcription factor activity	4	Cluster-18233.74139; Cluster-18233.30246; Cluster-18233.71775; Cluster-18233.71776	ib-miR396g-5p
GO:0006338	biological_process	chromatin remodeling	3	Cluster-18233.2285; Cluster-18233.56482; Cluster-18233.2285	ib-miR858b; ib-miR858-2
GO:0006414	biological_process	translational elongation	3	Cluster-18233.48295; Cluster-18233.55028; Cluster-18233.37897	ib-miR414-1
GO:0006448	biological_process	regulation of translational elongation	3	Cluster-18233.48295; Cluster-18233.55028; Cluster-18233.37897	ib-miR414-1
GO:0006810	biological_process	transport	3	Cluster-18233.49636; Cluster-18233.45010; Cluster-18233.40645	ib-miR165a-3p.1; ib-miR166i; ib-miR166i-3p; ib-miR166m; ib-miR414-1
GO:0051479	biological_process	mannosylglycerate biosynthetic process	3	Cluster-18233.47667; Cluster-18233.58991; Cluster-18233.58990	ib-miR396
GO:0005975	biological_process	carbohydrate metabolic process	2	Cluster-18233.45010; Cluster-18233.40645	ib-miR414-1
GO:0006555	biological_process	methionine metabolic process	2	Cluster-18233.42915; Cluster-18233.58132	ib-miR414-1
GO:0006633	biological_process	fatty acid biosynthetic process	2	Cluster-18233.58940; Cluster-10893.0	ib-miR414-1; ib-miR414-2; ib-miR156b
GO:0007049	biological_process	cell cycle	2	Cluster-18233.42257; Cluster-18233.42259	ib-miR164c
GO:0010951	biological_process	negative regulation of endopeptidase activity	2	Cluster-18233.26121; Cluster-18233.49974	ib-miR403-3p; ib-miR403a
GO:0015979	biological_process	photosynthesis	2	Cluster-18233.49175; Cluster-18233.37140	ib-miR396f ; ib-miR396g-5p; ib-miR396
GO:0050821	biological_process	protein stabilization	2	Cluster-18233.49175; Cluster-18233.37140	ib-miR396f ; ib-miR396g-5p; ib-miR396
GO:0051301	biological_process	cell division	2	Cluster-18233.42257; Cluster-18233.42259	ib-miR164c
GO:0055114	biological_process	oxidation-reduction process	2	Cluster-18233.51100; Cluster-18233.6093	ib-miR845b-3p; ib-miR845a; ib-miR845b; ib-miR845d ib-miR408d; ib-miR408b
GO:0090116	biological_process	C-5 methylation of cytosine	2	Cluster-18233.42915; Cluster-18233.58132	ib-miR414-1
GO:0006118	biological_process	obsolete electron transport	1	Cluster-18233.6093	ib-miR408d; ib-miR408b
GO:0006144	biological_process	purine nucleobase metabolic process	1	Cluster-18233.58940	ib-miR414-1; ib-miR414-2
GO:0006165	biological_process	nucleoside diphosphate phosphorylation	1	Cluster-18233.58940	ib-miR414-1; ib-miR414-2
GO:0006183	biological_process	GTP biosynthetic process	1	Cluster-18233.58940	ib-miR414-1; ib-miR414-2
GO:0006206	biological_process	pyrimidine nucleobase metabolic process	1	Cluster-18233.58940	ib-miR414-1; ib-miR414-2
GO:0006228	biological_process	UTP biosynthetic process	1	Cluster-18233.58940	ib-miR414-1; ib-miR414-2
GO:0006241	biological_process	CTP biosynthetic process	1	Cluster-18233.58940	ib-miR414-1; ib-miR414-2
GO:0006413	biological_process	translational initiation	1	Cluster-18233.58940	ib-miR414-1; ib-miR414-2
GO:0006446	biological_process	regulation of translational initiation	1	Cluster-18233.58940	ib-miR414-1; ib-miR414-2
GO:0006464	biological_process	cellular protein modification process	1	Cluster-18233.50763	ib-miR399b; ib-miR399d-1; ib-miR399d-2; ib-miR399a-1; ib-miR399h; ib-miR399i
GO:0006468	biological_process	protein phosphorylation	1	Cluster-18233.63618	ib-miR172a; ib-miR172e-3p.2; ib-miR172b; ib-miR172c-3p
GO:0006508	biological_process	proteolysis	1	Cluster-18233.41940	ib-miR396g-5p
GO:0006576	biological_process	cellular biogenic amine metabolic process	1	Cluster-18233.46832	ib-miR160e-5p
GO:0007218	biological_process	neuropeptide signaling pathway	1	Cluster-18233.14816	ib-miR156b; ib-miR156f-5p
GO:0007264	biological_process	small GTPase mediated signal transduction	1	Cluster-18233.46832	ib-miR160e-5p
GO:0015031	biological_process	protein transport	1	Cluster-18233.50763	ib-miR399b; ib-miR399d-1; ib-miR399d-2; ib-miR399a-1; ib-miR399h; ib-miR399i
GO:0015694	biological_process	mercury ion transport	1	Cluster-6487.1	ib-miR396f ; ib-miR396g-5p; ib-miR396
GO:0015940	biological_process	pantothenate biosynthetic process	1	Cluster-18233.58940	ib-miR414-1; ib-miR414-2
GO:0015991	biological_process	ATP hydrolysis coupled proton transport	1	Cluster-18233.58940	ib-miR414-1; ib-miR414-2
GO:0015992	biological_process	proton transport	1	Cluster-18233.58940	ib-miR414-1; ib-miR414-2
GO:0016032	biological_process	viral process	1	Cluster-18233.46856	ib-miR414-1; ib-miR414-2
GO:0016106	biological_process	sesquiterpenoid biosynthetic process	1	Cluster-18233.58940	ib-miR414-1; ib-miR414-2
GO:0016114	biological_process	terpenoid biosynthetic process	1	Cluster-18233.58940	ib-miR414-1; ib-miR414-2
GO:0030001	biological_process	metal ion transport	1	Cluster-18233.44633	ib-miR414-1
GO:0042967	biological_process	acyl-carrier-protein biosynthetic process	1	Cluster-10893.0	ib-miR156b
GO:0042998	biological_process	positive regulation of Golgi to plasma membrane protein transport	1	Cluster-18233.74139	ib-miR396g-5p
GO:0045227	biological_process	capsule polysaccharide biosynthetic process	1	Cluster-18233.44250	ib-miR5658
GO:0048544	biological_process	recognition of pollen	1	Cluster-18233.63618	ib-miR172a; ib-miR172e-3p.2; ib-miR172b; ib-miR172c-3p
GO:0051479	biological_process	mannosylglycerate biosynthetic process	1	Cluster-18233.59560	ib-miR396
GO:0055085	biological_process	transmembrane transport	1	Cluster-18233.44633	ib-miR414-1
GO:0070206	biological_process	protein trimerization	1	Cluster-18233.42257	ib-miR164c
