# Supplementary material for: Uncovering anthocyanin biosynthesis related microRNAs and their target genes by small RNA and degradome sequencing in tuberous roots of sweetpotato
Source: BMC Plant Biol. 2019 Jun 3;19:232. doi: 10.1186/s12870-019-1790-2 (PMC6547535; doi:10.1186/s12870-019-1790-2)
Supplement: Supplementary file 13 — KEGG analysis for the targets of differentially miRNAs identified by degradome sequencing in sweetpotato. (XLS 24 kb) [file 12870_2019_1790_MOESM13_ESM.xls]

## Sheet: Sheet1
Additional file 13: KEGG analysis for the targets of differentially miRNAs identified by degradome sequencing in sweetpotato.
KEGG_ID	KEGG_Name	Transcript_ID	Frequency	miRNA
ko00270	Cysteine and methionine metabolism	Cluster-18233.42915; Cluster-18233.58132	2	ib-miR414-1
ko00940	Phenylpropanoid biosynthesis	Cluster-18233.7919; Cluster-17183.0; Cluster-18233.56120; Cluster-18233.30024; Cluster-18233.81102; Cluster-18233.81100	5	ib-miR157a-5p; ib-miR396b-5p; ib-miR156; ib-miR396a-2; ib-miR159c; ib-miR159a-3p; ib-miR159c-3; ib-miR6300; ib-miR159a-2
ko00360	Phenylalanine metabolism	Cluster-18233.56120	1	ib-miR396a-2
ko03013	RNA transport	Cluster-18233.58940; Cluster-18233.58940	2	ib-miR414-1; ib-miR414-2
ko03018	RNA degradation	Cluster-18233.45762; Cluster-18233.45763	2	ib-miR172j
ko03022	Basal transcription factors	Cluster-18233.74139; Cluster-18233.30246; Cluster-18233.71775; Cluster-18233.71776	4	ib-miR396g-5p.2
ko03410	Base excision repair	Cluster-18233.44633	1	ib-miR414-1
ko04120	Ubiquitin mediated proteolysis	Cluster-18233.50537; Cluster-18233.40186; Cluster-18233.47584; Cluster-18233.46856; Cluster-18233.50763	5	ib-miR399b; ib-miR399d-1; ib-miR414-1; ib-miR399d-2; ib-miR414-2; ib-miR399a-1; ib-miR399h; ib-miR399i
ko04626	Plant-pathogen interaction	Cluster-18233.68436	1	novel_miR-3
ko05168	Herpes simplex infection	Cluster-18233.74139; Cluster-18233.30246; Cluster-18233.71775; Cluster-18233.71776	4	ib-miR396g-5p.2
ko05206	MicroRNAs in cancer	Cluster-18233.42915; Cluster-18233.58132	2	ib-miR414-1
