# Supplementary material for: Uncovering anthocyanin biosynthesis related microRNAs and their target genes by small RNA and degradome sequencing in tuberous roots of sweetpotato
Source: BMC Plant Biol. 2019 Jun 3;19:232. doi: 10.1186/s12870-019-1790-2 (PMC6547535; doi:10.1186/s12870-019-1790-2)
Supplement: Supplementary file 14 — The miRNAs and corresponding target genes potentially related to anthocyanin biosynthesis in sweetpotato. (XLS 24 kb) [file 12870_2019_1790_MOESM14_ESM.xls]

## Sheet: Sheet1
Additional file 14: The miRNAs and corresponding target genes potentially related to anthocyanin biosynthesis in sweetpotato.
miRNA family	miRNA	Transcripts	Transcripts Annotation
miR165	ib-miR165a-3p.1; ib-miR165a-3p.2	Cluster-18233.46250; Cluster-18233.49636; Cluster-18233.52940; Cluster-18233.49635	Homeobox-leucine zipper protein
miR164	ib-miR164c-5p; ib-miR164c	Cluster-23975.1	NAC domain-containing protein
		Cluster-18233.42257; Cluster-18233.42258; Cluster-18233.42259	Homeobox-leucine zipper protein
miR172	ib-miR172a-1; ib-miR172e-3p.2; ib-miR172c; ib-miR172i; ib-miR172b; ib-miR172c-3p	Cluster-18233.34295; Cluster-18233.74214; Cluster-18233.74217; Cluster-18233.74211; Cluster-18233.40075; Cluster-18233.34296; Cluster-18233.65234	Ethylene-responsive transcription factor
		Cluster-18233.45961; Cluster-18233.48871	Probable WRKY transcription factor
miR858	ib-miR858b; ib-miR858-2	Cluster-18233.2285; Cluster-18233.56482	Myb-related protein Myb4
miR156	ib-miR156b; ib-miR156f-5p	Cluster-18233.20487; Cluster-18233.20485; Cluster-18233.20486; Cluster-18233.55252; Cluster-18233.55254; Cluster-18233.55256; Cluster-18233.55255; Cluster-18233.55250	Squamosa promoter-binding-like protein
		Cluster-18233.73593; Cluster-18233.73594	Transcription factor GAMYB
miR166	ib-miR166i-2; ib-miR166i-3p; ib-miR166m-2	Cluster-18233.46250; Cluster-18233.49636; Cluster-18233.52940; Cluster-18233.49635	Homeobox-leucine zipper protein
miR159	ib-miR159e; ib-miR159c-2; ib-miR159c-3	Cluster-18233.73593; Cluster-18233.73594	Transcription factor GAMYB
miR319	ib-miR319a-2	Cluster-18233.73593; Cluster-18233.73594	Transcription factor GAMYB
miR396	ib-miR396g-5p.2	Cluster-18233.16052; Cluster-18233.16051	WD repeat-containing protein
miR2111	ib-miR2111-5p; ib-miR2111a-5p; ib-miR2111a	Cluster-18233.65234	Ethylene-responsive transcription factor
miR160	ib-miR160e-5p	Cluster-18233.61692; Cluster-18233.71745; Cluster-18233.73056; Cluster-18233.46832; Cluster-18233.9945	Auxin response factor 18
