# Supplementary material for: Uncovering anthocyanin biosynthesis related microRNAs and their target genes by small RNA and degradome sequencing in tuberous roots of sweetpotato
Source: BMC Plant Biol. 2019 Jun 3;19:232. doi: 10.1186/s12870-019-1790-2 (PMC6547535; doi:10.1186/s12870-019-1790-2)
Supplement: Supplementary file 15 — List of primers used in this study. (XLS 26 kb) [file 12870_2019_1790_MOESM15_ESM.xls]

## Sheet: Sheet1
Additional file 15: List of primers used in this study.
miRNA expression analysis primers
miRNA	Forward Primers	Reverse Primers
ib-miR858	5'-AGCGCGTTCGTTGTCTGTTCG-3'	5'-AGCGCGCAGTGCAGGGTCCGAGGT-3'
ib-miR396	5'-CGAGCGTCCCACAGCTTTATT-3'
ib-miR166	5'-AGCGCGTCGGACCAGGCTTCA-3'
ib-miR156	5'-GCAGCGTGACAGAAGAGAGTG-3'
ib-miR160	5'-AGCGCGTGCCTGGCTCCCTGT-3'
ib-miR2111	5'-CGAGCTAATCTGCATCCTGAG-3'
novel_miR-1	5'-AGCGCGTTTGGATTGAAGGGA-3'
novel_miR-5	5'-CAGCGTTTGTGTCGACGAT-3'
miRNA target and anthocyanin structure expression analysis primers
Gene	Forward Primers	Reverse Primers
Cluster-18233.56483	5'-GCATGAAACGCTTGGCAATAG-3'	5'-GCCTCTTCTTCAAGTGGGTATG-3'
Cluster-18233.16052	5'-TTCAGAATATCCCGTTGAGCGT-3'	5'-ACTATCTGCTTCAGCTGCCTG-3'
Cluster-18233.46250	5'-ACTGCTGTTGAGTGGGTCC-3'	5'-CACGCCAGTACAACCATGAGA-3'
Cluster-18233.20487	5'-CTTCAACCAAGGTGCCAAAC-3'	5'-CCCAGGAAGTAGTTGACAGAAG-3'
Cluster-18233.9945	5'-TCCTAGCAGCCTCTTGTCTT-3'	5'-CCCTCGGCCTCTATGAATCC-3'
Cluster-18233.65234	5'-TGTTTGTGAAGACTGTGGCTGA-3'	5'-CAATTCGCGCCCTTTTCAAC-3'
Cluster-18233.73593	5'-TCCTCTTCTTTGGAGCCCACAT-3'	5'-GGCGACTGAATCAAAGTGTCA-3'
Cluster-18233.59778	5'-AAAGGACAAAGTGGTGGGGAG-3'	5'-AAGGCTCGCGAAGTGTACGG-3'
atANS	5'-GGCTGTGTTTTGTGAGCCACCA-3'	5'-CCTTGGAGGAAACTTAGCCGGAGA-3'
atCHS	5'-ACATCTGTCGGAGAGAAACCCAT-3'	5'-AGTTCCAGTCACTTATCCCCAAA-3'
atCHI	5'-ATCCTCTTCGCTCTCTCCCCTAC-3'	5'-TCGTCCTTGTTCTTCATCATTAG-3'
atDFR	5'-TCAGAAAGAGACCGTGTGTGTAA-3'	5'-TCCTTCCTCAGATAAATCAGCCT-3'
atSPL9	5'-CAAGGTTCAGTTGGTGGAGGA -3'	5'-TGAAGAAGCTCGCCATGTATTG-3'
Reference gene
ibActin	5'-GACTACCATGTTCCCCGGTA-3'	5'-TTGTATGCCACGAGCATCTT-3'
ib5SrRNA	5'-ATCCTGGCGTCGAGCTATTTTTTC-3'	5'-TATTCTGGTGTCCTAGGCGTAGAGG-3'
atActin	5'-CCAGTGGTCGTACAACCGGTAT-3'	5'-ACCCTCGTAGATTGGCACAGT-3'
atU6	5'-GGGACATCCGATAAAATTGGAACGATA-3'	5'-CGTGTCATCCTTGCGCAGG-3'
vector construction primers
ib-pri-MIR156-PF-Hind III	5’-CCGAAGCTTGCCACCTTTACTTGTTCCCCT-3’
ib-pri-MIR156-PR-EcoR I	5’-CCCGAATTCATGCAGGCCAAACACCCAAA-3’
Origin-del-Pac I-PF	5’-TCCCTTAATTAAGTTTGCAAGCAGCAGATTACGCG-3’
Origin-del-Pac I-PR	5’-TCCCTTAATTAAGAAAGGCGGACAGGTATCCGGTAAG-3’
Cmr-PF	5’-TGGAAGCCATCACAAACG-3’
Cmr-PR	5’-ATCGCTCTGGAGTGAATACC-3’
